# Supplementary material for: Exploring differentially expressed genes between anagen and telogen secondary hair follicle stem cells from the Cashmere goat (Capra hircus) by RNA-Seq
Source: PLoS One. 2020 Apr 16;15(4):e0231376. doi: 10.1371/journal.pone.0231376 (PMC7162518; doi:10.1371/journal.pone.0231376)
Supplement: S1 Table — (XLSX) [file pone.0231376.s001.xlsx]

## Sheet: Sheet1
Table S1DEGs in ana-SHFSCs and tel-SHFSCs.
Gene	GeneName	FoldChange	Up/Down	NR:Description
gene10783	THBS1	11.4215	up	PREDICTED: thrombospondin-1 isoform X1 [Capra hircus]
gene1565	FN1	4.01047	up	PREDICTED: fibronectin isoform X7 [Capra hircus]
gene4978	KRT6A	0.401872	down	PREDICTED: keratin, type II cytoskeletal 6A isoform X3 [Ovis aries musimon]
gene23068	DSG1	0.199144	down	PREDICTED: desmoglein-1 [Ovis aries musimon]
gene21970	DSP	0.458713	down	PREDICTED: desmoplakin isoform X2 [Ovis aries musimon]
gene4979	LOC108635997	0.0200734	down	PREDICTED: keratin, type II cytoskeletal 6A [Capra hircus]
gene1256	SFN	0.366476	down	14-3-3 protein sigma [Ovis aries]
gene4993	KRT7	6.3816	up	PREDICTED: keratin, type II cytoskeletal 7 isoform X3 [Ovis aries musimon]
gene9546	COL12A1	8.54538	up	PREDICTED: collagen alpha-1(XII) chain isoform X1 [Ovis aries]
gene24051	SERPINE1	10.6702	up	PREDICTED: plasminogen activator inhibitor 1 isoform X1 [Capra hircus]
gene14094	LOC100861279	0.156681	down	fatty acid-binding protein, adipocyte [Ovis aries]
gene9928	PERP	0.449097	down	PREDICTED: p53 apoptosis effector related to PMP-22 [Capra hircus]
gene23071	LOC102184211	0.349162	down	PREDICTED: desmocollin-2 isoform X1 [Ovis aries]
gene19618	JUP	0.407802	down	PREDICTED: junction plakoglobin isoform X2 [Capra hircus]
gene4959	KRT8	2.18718	up	PREDICTED: keratin, type II cytoskeletal 8 [Capra hircus]
gene26271	LOC102169084	1476	up	PR domain zinc finger protein 12, partial [Bos mutus]
gene2928	F3	2.77712	up	PREDICTED: tissue factor isoform X2 [Ovis aries musimon]
gene23065	DSG3	0.394849	down	PREDICTED: desmoglein-3 [Capra hircus]
gene3398	LOC102183026	0.0677584	down	PREDICTED: proteoglycan 4-like [Pteropus alecto]
gene3395	IVL	0.186006	down	PREDICTED: involucrin isoform X1 [Ovis aries]
gene12685	GJB2	0.492413	down	PREDICTED: gap junction beta-2 protein [Capra hircus]
gene23070	DSC1	0.0910571	down	PREDICTED: desmocollin-1 isoform X1 [Capra hircus]
gene4981	LOC102176685	0.0206982	down	PREDICTED: keratin, type II cytoskeletal 75 isoform X2 [Ovis aries musimon]
gene13124	VIM	2.32787	up	PREDICTED: vimentin [Pantholops hodgsonii]
gene20329	FST	2.94187	up	PREDICTED: follistatin isoform X1 [Pantholops hodgsonii]
gene17997	LYPD3	0.270353	down	PREDICTED: ly6/PLAUR domain-containing protein 3 [Capra hircus]
gene4980	LOC108633262	0.0290813	down	PREDICTED: keratin, type II cytoskeletal 6A [Capra hircus]
gene2091	COL3A1	155.924	up	PREDICTED: collagen alpha-1(III) chain [Capra hircus]
gene9631	GJA1	0.136945	down	PREDICTED: LOW QUALITY PROTEIN: gap junction protein, alpha 1, 43kDa [Bos mutus]
gene22521	CDSN	0.117448	down	PREDICTED: corneodesmosin isoform X1 [Ovis aries]
gene542	LAMP3	5.55232	up	PREDICTED: lysosome-associated membrane glycoprotein 3 isoform X1 [Capra hircus]
gene15464	TRIM29	0.45242	down	PREDICTED: tripartite motif-containing protein 29 isoform X2 [Ovis aries musimon]
gene23313	SERPINB5	0.444797	down	PREDICTED: serpin B5 [Capra hircus]
gene318	FSTL1	3.33722	up	PREDICTED: follistatin-related protein 1 isoform X2 [Ovis aries musimon]
gene10279	LTBP2	5.84444	up	PREDICTED: latent-transforming growth factor beta-binding protein 2 isoform X1 [Ovis aries musimon]
gene22831	FKBP5	2.50196	up	PREDICTED: peptidyl-prolyl cis-trans isomerase FKBP5 isoform X1 [Capra hircus]
gene9225	AQP3	0.0781119	down	aquaporin-3 [Bos taurus]
gene4876	NUDT4	0.485746	down	PREDICTED: diphosphoinositol polyphosphate phosphohydrolase 2 isoform X2 [Equus caballus]
rna49416	rna49416	0.485563	down	.
gene25825	FADS1	0.301912	down	PREDICTED: fatty acid desaturase 1 isoform X2 [Ovis aries]
gene16391	PTGS2	0.151052	down	PREDICTED: prostaglandin G/H synthase 2 isoform X1 [Ovis aries]
gene24528	LOXL4	11.9206	up	PREDICTED: lysyl oxidase homolog 4 isoform X2 [Ovis aries musimon]
gene23072	DSC3	0.487623	down	PREDICTED: desmocollin-3 isoform X3 [Ovis aries musimon]
gene7254	CYFIP2	6.73928	up	KIAA1168 protein [Homo sapiens]
gene11944	LBH	0.270259	down	protein LBH [Bos taurus]
gene14878	PRRG4	0.334333	down	PREDICTED: transmembrane gamma-carboxyglutamic acid protein 4 [Capra hircus]
gene16110	ERRFI1	3.70262	up	PREDICTED: ERBB receptor feedback inhibitor 1 [Capra hircus]
gene25689	ETS1	2.79848	up	PREDICTED: transforming protein p68/c-ets-1 isoform X1 [Capra hircus]
gene24411	PDCD4	0.271663	down	PREDICTED: programmed cell death protein 4 isoform X1 [Capra hircus]
gene16773	PEBP1	4.83697	up	PREDICTED: phosphatidylethanolamine-binding protein 1 [Ovis aries]
gene2925	ARHGAP29	2.6901	up	PREDICTED: rho GTPase-activating protein 29 [Capra hircus]
gene11766	IL36RN	0.0636227	down	PREDICTED: interleukin-36 receptor antagonist protein [Capra hircus]
gene3526	CRABP2	0.285529	down	PREDICTED: cellular retinoic acid-binding protein 2 isoform X1 [Sus scrofa]
gene5823	LOC106502136	0.0163819	down	PREDICTED: mucin-22-like [Ovis aries]
gene7180	EDIL3	4.82294	up	PREDICTED: EGF-like repeat and discoidin I-like domain-containing protein 3 isoform X2 [Capra hircus]
gene23600	EMP2	8.13928	up	PREDICTED: epithelial membrane protein 2 [Capra hircus]
gene17738	DMKN	0.139066	down	PREDICTED: dermokine isoform X1 [Capra hircus]
gene20571	ALDH1A3	6.11248	up	PREDICTED: aldehyde dehydrogenase family 1 member A3 isoform X2 [Ovis aries musimon]
id447246	LOC102191415	0.224928	down	PREDICTED: LOW QUALITY PROTEIN: Ig mu chain C region membrane-bound form-like isoform X1, partial [Ovis aries]
gene12687	GJB6	0.185672	down	PREDICTED: gap junction beta-6 protein [Ovis aries]
gene2848	CLCA2	0.33715	down	PREDICTED: calcium-activated chloride channel regulator 2 [Ovis aries musimon]
gene26792	XG	0.314124	down	PREDICTED: glycoprotein Xg isoform X1 [Ovis aries]
gene19399	COL1A1	252.561	up	PREDICTED: collagen alpha-1(I) chain-like [Pantholops hodgsonii]
gene9868	CTGF	4.9264	up	connective tissue growth factor precursor [Ovis aries]
gene9528	PXDN	4.76982	up	PREDICTED: peroxidasin homolog isoform X2 [Ovis aries musimon]
gene20675	RHCG	0.105822	down	ammonium transporter Rh type C [Ovis aries]
gene17220	LOC108637952	0.133638	down	PREDICTED: phosphatidylethanolamine-binding protein 1 [Ovis aries]
gene24960	LOC102188015	0.252043	down	PREDICTED: beta-defensin 103A-like [Bos mutus]
gene22566	HSP70.1	0.295178	down	heat shock protein 70.1 [Capra hircus]
gene28169	LOC102180517	98.6172	up	PREDICTED: LOW QUALITY PROTEIN: uncharacterized protein LOC101102683 [Ovis aries musimon]
gene5306	LRP1	4.35545	up	PREDICTED: prolow-density lipoprotein receptor-related protein 1 isoform X4 [Ovis aries musimon]
gene16020	PRRX1	8.54492	up	paired mesoderm homeobox protein 1 [Bos taurus]
gene19111	ENO3	11.554	up	PREDICTED: beta-enolase isoform X1 [Physeter catodon]
gene1555	IGFBP5	6.40849	up	PREDICTED: insulin-like growth factor-binding protein 5 isoform X1 [Ovis aries]
gene27874	IDS	0.477225	down	PREDICTED: iduronate 2-sulfatase isoform X1 [Ovis aries]
gene4957	KRT18	5.56522	up	KRT18 protein [Bos taurus]
gene9456	SNX30	0.278786	down	PREDICTED: sorting nexin-30 isoform X3 [Ovis aries musimon]
gene13471	PMEPA1	4.27263	up	PREDICTED: protein TMEPAI isoform X2 [Ovis aries musimon]
gene16532	MIF	2.56717	up	macrophage migration inhibitory factor [Bos taurus]
gene6973	CPEB2	0.420188	down	PREDICTED: cytoplasmic polyadenylation element-binding protein 2 isoform X1 [Monodelphis domestica]
gene12706	SACS	5.09533	up	PREDICTED: sacsin isoform X2 [Ovis aries musimon]
gene7358	LOC102174022	0.220654	down	PREDICTED: serine protease inhibitor Kazal-type 5 isoform X1 [Capra hircus]
gene17445	LOC102188340	2.15242	up	PREDICTED: liver carboxylesterase-like [Pantholops hodgsonii]
gene11928	ASPRV1	0.161485	down	PREDICTED: LOW QUALITY PROTEIN: aspartic peptidase, retroviral-like 1 [Bubalus bubalis]
gene4405	GGCT	0.297189	down	PREDICTED: gamma-glutamylcyclotransferase [Ovis aries musimon]
gene8080	FBN3	7.82687	up	PREDICTED: fibrillin-3 isoform X2 [Ovis aries musimon]
gene2210	GPC1	0.486697	down	PREDICTED: glypican-1 isoform X2 [Ovis aries musimon]
gene24623	ANKRD1	5.80215	up	PREDICTED: ankyrin repeat domain-containing protein 1 [Capra hircus]
gene11681	SPTBN1	2.19269	up	PREDICTED: spectrin beta chain, non-erythrocytic 1 isoform X4 [Ovis aries musimon]
gene21522	CHL1	0.379734	down	PREDICTED: neural cell adhesion molecule L1-like protein isoform X1 [Capra hircus]
gene20852	CSPG4	2.52334	up	PREDICTED: chondroitin sulfate proteoglycan 4 [Pantholops hodgsonii]
gene1502	LOC102177846	0.490943	down	tubulin alpha-4A chain [Mus musculus]
gene12979	LOC102186409	30.0317	up	PREDICTED: 60S ribosomal protein L17-like [Pantholops hodgsonii]
gene4480	CAV1	2.12896	up	PREDICTED: caveolin-1 isoform X1 [Condylura cristata]
gene17739	SBSN	0.253795	down	PREDICTED: suprabasin isoform X1 [Ovis aries]
gene14073	TRPS1	0.0545364	down	PREDICTED: zinc finger transcription factor Trps1 isoform X1 [Capra hircus]
gene7328	SLC26A2	0.490567	down	PREDICTED: sulfate transporter isoform X1 [Capra hircus]
gene7253	NIPAL4	0.385728	down	PREDICTED: LOW QUALITY PROTEIN: magnesium transporter NIPA4 [Pantholops hodgsonii]
gene18933	RPL23A	0.489732	down	PREDICTED: 60S ribosomal protein L23a isoform X2 [Physeter catodon]
gene18964	SLC6A4	0.125884	down	PREDICTED: sodium-dependent serotonin transporter isoform X1 [Capra hircus]
gene7842	LOX	6.27567	up	PREDICTED: protein-lysine 6-oxidase isoform X2 [Ovis aries musimon]
gene13885	LOC102174762	0.118707	down	PREDICTED: carbonic anhydrase 2 isoform X2 [Ovis aries musimon]
gene1589	MAP2	0.334535	down	PREDICTED: microtubule-associated protein 2 isoform X3 [Ovis aries]
gene16315	RALGPS2	0.258081	down	PREDICTED: ras-specific guanine nucleotide-releasing factor RalGPS2 isoform X1 [Ovis aries]
gene3091	SLC16A1	2.49504	up	PREDICTED: monocarboxylate transporter 1 isoform X1 [Capra hircus]
gene11880	LGALSL	0.43755	down	galectin-related protein [Mus musculus]
gene1567	ABCA12	0.229986	down	PREDICTED: ATP-binding cassette sub-family A member 12 isoform X1 [Ovis aries]
gene16348	GLUL	3.44199	up	Glutamine synthetase [Tupaia chinensis]
gene21033	CKMT1A	0.403855	down	PREDICTED: creatine kinase U-type, mitochondrial isoform X1 [Pantholops hodgsonii]
gene8910	SLC1A1	2.44159	up	PREDICTED: excitatory amino acid transporter 3 [Ovis aries]
gene2272	LOC102190288	0.0079795	down	UDP-glucuronosyltransferase 1-6 precursor [Ovis aries]
gene25827	FADS2	0.232173	down	PREDICTED: fatty acid desaturase 2 isoform X3 [Ovis aries musimon]
gene16629	LOC102183898	10.3301	up	PREDICTED: 60S ribosomal protein L17-like [Pantholops hodgsonii]
gene3511	TMEM79	0.31604	down	PREDICTED: transmembrane protein 79 [Capra hircus]
gene14371	LYNX1	0.269358	down	ly-6/neurotoxin-like protein 1 precursor [Macaca mulatta]
gene10522	FBN1	2.44621	up	PREDICTED: fibrillin-1 [Ovis aries]
gene16685	GLTP	0.422548	down	glycolipid transfer protein [Bos taurus]
gene6308	ANXA5	2.06871	up	PREDICTED: annexin A5-like isoform X1 [Bubalus bubalis]
gene8287	LOC102173176	73.1928	up	PREDICTED: mucin-16 isoform X5 [Bos taurus]
gene11948	CLIP4	0.276075	down	PREDICTED: CAP-Gly domain-containing linker protein 4 isoform X1 [Capra hircus]
gene948	LOC102186527	0.151222	down	cystatin B [Capra hircus]
gene21995	NEDD9	5.25187	up	PREDICTED: enhancer of filamentation 1 isoform X1 [Ovis aries musimon]
gene949	LOC102186806	0.416104	down	PREDICTED: cystatin-B [Capra hircus]
gene3536	LRRC71	10.8158	up	PREDICTED: leucine-rich repeat-containing protein 71 isoform X4 [Ovis aries musimon]
gene11927	MXD1	0.345111	down	PREDICTED: max dimerization protein 1 [Capra hircus]
gene27340	LOC108634550	0.000521829	down	PREDICTED: probable ubiquitin carboxyl-terminal hydrolase FAF-X-like isoform X1 [Pantholops hodgsonii]
gene22777	DAAM2	0.121936	down	PREDICTED: disheveled-associated activator of morphogenesis 2 isoform X1 [Bubalus bubalis]
gene17955	CNFN	0.137992	down	PREDICTED: cornifelin [Pantholops hodgsonii]
gene5876	LOC102189655	7.59581	up	PREDICTED: C-type lectin domain family 2 member D11-like isoform X2 [Ovis aries]
gene24048	VGF	4.18755	up	PREDICTED: neurosecretory protein VGF isoform X2 [Bos taurus]
gene21067	ITPK1	2.98721	up	PREDICTED: inositol-tetrakisphosphate 1-kinase isoform X2 [Ovis aries musimon]
gene734	IGSF10	0.0541926	down	PREDICTED: immunoglobulin superfamily member 10 [Capra hircus]
gene26949	SMARCA1	2.19814	up	PREDICTED: probable global transcription activator SNF2L1 isoform X1 [Bubalus bubalis]
gene15585	CRYAB	0.180364	down	PREDICTED: alpha-crystallin B chain [Camelus dromedarius]
gene4971	KRT1	0.38145	down	PREDICTED: keratin, type II cytoskeletal 1 isoform X2 [Ovis aries musimon]
gene9414	KLF4	0.387575	down	PREDICTED: Krueppel-like factor 4 isoform X1 [Bubalus bubalis]
gene1167	WNT4	0.0755801	down	PREDICTED: protein Wnt-4 isoform X1 [Ovis aries musimon]
gene22953	HSBP1L1	0.25364	down	PREDICTED: heat shock factor-binding protein 1-like protein 1 isoform X3 [Ovis aries musimon]
gene6045	B4GALNT3	0.135784	down	PREDICTED: beta-1,4-N-acetylgalactosaminyltransferase 3 isoform X2 [Ovis aries musimon]
gene4790	TPH2	135.626	up	PREDICTED: LOW QUALITY PROTEIN: tryptophan 5-hydroxylase 2 [Capra hircus]
gene13327	CDC25B	2.13748	up	PREDICTED: M-phase inducer phosphatase 2 isoform X5 [Ovis aries musimon]
gene16779	HSPB8	0.171398	down	heat shock protein beta-8 [Bos taurus]
gene24334	HTRA1	2.06196	up	PREDICTED: serine protease HTRA1 isoform X2 [Ovis aries musimon]
gene24246	ADAM8	4.79534	up	PREDICTED: disintegrin and metalloproteinase domain-containing protein 8-like isoform X6 [Ovis aries musimon]
gene2092	COL5A2	2.20293	up	PREDICTED: collagen alpha-2(V) chain-like [Pantholops hodgsonii]
gene8394	CASP14	0.0448728	down	PREDICTED: caspase-14 [Capra hircus]
gene3405	LOC102169149	0.089604	down	PREDICTED: protein S100-A12 [Capra hircus]
gene9423	CTNNAL1	3.13481	up	TPA: catenin (cadherin-associated protein), alpha-like 1 [Bos taurus]
gene1264	FAM46B	0.432633	down	PREDICTED: protein FAM46B [Ovis aries musimon]
gene22567	LOC102178315	0.222463	down	PREDICTED: heat shock 70 kDa protein 1B [Ovis aries]
gene16000	ATP1B1	2.85841	up	PREDICTED: sodium/potassium-transporting ATPase subunit beta-1 [Capra hircus]
gene4853	KITLG	25.9935	up	PREDICTED: kit ligand isoform X2 [Capra hircus]
gene17933	AXL	2.6202	up	PREDICTED: tyrosine-protein kinase receptor UFO isoform X1 [Ovis aries]
gene7524	CXCL14	0.247955	down	PREDICTED: C-X-C motif chemokine 14 [Bison bison bison]
gene23095	NPC1	0.44706	down	Niemann-Pick C1 protein, partial [Bos mutus]
gene4608	GPNMB	0.303705	down	PREDICTED: transmembrane glycoprotein NMB [Capra hircus]
gene21578	ACOX2	22.2639	up	PREDICTED: peroxisomal acyl-coenzyme A oxidase 2 isoform X2 [Bos taurus]
gene22060	LOC102172952	0.184642	down	tubulin beta-2B chain [Mus musculus]
gene7402	PCDH1	0.28873	down	PREDICTED: protocadherin-1 isoform X3 [Ovis aries musimon]
gene16335	XPR1	2.14616	up	xenotropic and polytropic retrovirus receptor 1 [Capra aegagrus]
gene5482	ELK3	2.44715	up	PREDICTED: ETS domain-containing protein Elk-3 isoform X3 [Ovis aries musimon]
gene19261	GAS7	2.28594	up	PREDICTED: growth arrest-specific protein 7 isoform X1 [Equus przewalskii]
gene12428	C11H9orf142	0.368792	down	PREDICTED: uncharacterized protein C9orf142-like isoform X1 [Ovis aries musimon]
gene7876	SLC12A2	2.75199	up	PREDICTED: solute carrier family 12 member 2 isoform X1 [Ovis aries]
gene20574	CERS3	0.347505	down	PREDICTED: ceramide synthase 3 isoform X1 [Ovis aries]
gene5590	HMOX1	0.442903	down	heme oxygenase (decycling) 1 [Capra hircus]
gene3374	RPTN	0.154153	down	PREDICTED: repetin isoform X2 [Capra hircus]
gene17424	MMP2	5.10766	up	72 kDa type IV collagenase precursor [Ovis aries]
gene5576	BPIFC	0.081078	down	PREDICTED: BPI fold-containing family C protein isoform X2 [Ovis aries]
gene25982	OVOL1	0.332748	down	putative transcription factor Ovo-like 1 [Bos taurus]
gene6488	FAM13A	16.3643	up	PREDICTED: protein FAM13A isoform X2 [Capra hircus]
gene2742	GADD45A	2.8722	up	growth arrest and DNA damage-inducible protein GADD45 alpha [Bos taurus]
gene12249	ANGPTL2	0.412456	down	angiopoietin-related protein 2 precursor [Bos taurus]
gene9204	DPYSL2	61.8039	up	PREDICTED: dihydropyrimidinase-related protein 2 isoform X2 [Bos taurus]
gene12112	GRHL1	0.362597	down	PREDICTED: grainyhead-like protein 1 homolog isoform X1 [Ovis aries]
gene6930	SPARCL1	18.8297	up	PREDICTED: SPARC-like protein 1 [Capra hircus]
gene14289	FBXO32	0.251245	down	PREDICTED: F-box only protein 32 [Chlorocebus sabaeus]
gene10380	FUT8	4.78967	up	PREDICTED: alpha-(1,6)-fucosyltransferase isoform X1 [Capra hircus]
gene14858	EHF	2.21382	up	PREDICTED: ETS homologous factor isoform X3 [Capra hircus]
gene4906	ITGA5	2.62304	up	PREDICTED: integrin alpha-5 [Bubalus bubalis]
gene21433	HIGD1A	0.499932	down	PREDICTED: HIG1 domain family member 1A, mitochondrial isoform X1 [Pantholops hodgsonii]
gene25293	LOC102182379	0.231954	down	PREDICTED: zinc finger protein 33B isoform X1 [Ovis aries]
gene15516	TMPRSS13	0.212839	down	PREDICTED: transmembrane protease serine 13 [Capra hircus]
gene13741	SDC4	2.03031	up	PREDICTED: syndecan-4 isoform X2 [Ovis aries musimon]
gene1604	FZD5	0.377492	down	PREDICTED: frizzled-5 [Bos taurus]
gene17010	JADE1	2.46793	up	PREDICTED: protein Jade-1 isoform X3 [Ovis aries musimon]
gene3502	RAB25	0.371181	down	PREDICTED: ras-related protein Rab-25 [Capra hircus]
gene11764	IL36B	0.0529431	down	PREDICTED: interleukin-36 beta [Ovis aries]
gene25426	RAB38	0.371731	down	PREDICTED: ras-related protein Rab-38 [Ovis aries]
gene6862	2019-09-11	2.06019	up	PREDICTED: septin-11 isoform X3 [Dasypus novemcinctus]
gene12765	FRY	2.17053	up	PREDICTED: protein furry homolog isoform X3 [Ovis aries musimon]
gene10803	GREM1	397.246	up	PREDICTED: gremlin-1 isoform X1 [Bubalus bubalis]
gene12427	CLIC3	0.286304	down	PREDICTED: chloride intracellular channel protein 3 isoform X2 [Ovis aries musimon]
gene7472	CXXC5	0.0872099	down	PREDICTED: CXXC-type zinc finger protein 5 isoform X1 [Pteropus alecto]
gene27729	LOC108634721	0.000400666	down	PREDICTED: eukaryotic translation initiation factor 2 subunit 3-like [Pantholops hodgsonii]
gene3404	S100A9	0.227778	down	PREDICTED: protein S100-A9 [Capra hircus]
gene11427	IL1R1	3.83737	up	PREDICTED: interleukin-1 receptor type 1 isoform X1 [Capra hircus]
gene24584	LOC102185739	0.199665	down	PREDICTED: cytochrome P450 2C19-like isoform X1 [Pantholops hodgsonii]
gene8760	CDKN2B	0.379855	down	PREDICTED: cyclin-dependent kinase 4 inhibitor B [Ovis aries musimon]
gene24381	LOC102184219	0.246053	down	PREDICTED: elongation factor 1-alpha 1-like isoform X1 [Ovis aries]
gene13010	CELF2	4.07196	up	PREDICTED: CUGBP, Elav-like family member 2 isoform X2 [Canis lupus familiaris]
gene20959	CFL2	2.27675	up	Cofilin-2 [Myotis brandtii]
gene20320	ESM1	4.50658	up	PREDICTED: endothelial cell-specific molecule 1 isoform X1 [Capra hircus]
gene18921	FOXN1	0.278624	down	PREDICTED: forkhead box protein N1 isoform X1 [Ovis aries musimon]
gene11634	RHOQ	7.21602	up	PREDICTED: rho-related GTP-binding protein RhoQ [Pongo abelii]
gene6824	LOC102182395	2.85996	up	TPA: chemokine (C-X-C motif) ligand 2 [Bos taurus]
gene12973	SPTLC3	0.209956	down	PREDICTED: serine palmitoyltransferase 3 [Capra hircus]
gene25143	USP54	2.32037	up	PREDICTED: inactive ubiquitin carboxyl-terminal hydrolase 54 isoform X1 [Capra hircus]
gene22062	SLC22A23	0.238574	down	PREDICTED: solute carrier family 22 member 23 isoform X2 [Ovis aries musimon]
gene27272	LOC108634529	0.497082	down	PREDICTED: LOW QUALITY PROTEIN: zinc finger protein 185 [Pantholops hodgsonii]
gene13194	SLC24A3	0.221435	down	PREDICTED: sodium/potassium/calcium exchanger 3 isoform X2 [Ovis aries musimon]
gene25508	PRMT3	2.45517	up	PREDICTED: protein arginine N-methyltransferase 3 isoform X1 [Ovis aries musimon]
gene3376	LOC106501763	0.213865	down	PREDICTED: filaggrin-like isoform X1 [Ovis aries]
gene14362	SLC45A4	7.34342	up	PREDICTED: solute carrier family 45 member 4 isoform X4 [Ovis aries musimon]
gene9635	MAN1A1	4.83653	up	PREDICTED: mannosyl-oligosaccharide 1,2-alpha-mannosidase IA isoform X2 [Ovis aries musimon]
gene1460	SERPINE2	6.87998	up	PREDICTED: glia-derived nexin-like isoform X1 [Bubalus bubalis]
gene4189	AHCYL2	0.277211	down	PREDICTED: putative adenosylhomocysteinase 3 isoform X1 [Ovis aries musimon]
gene4743	FZD1	5.53875	up	frizzled-1 [Bos taurus]
gene28892	LOC108635555	2.40929	up	PREDICTED: LOW QUALITY PROTEIN: collagen alpha-1(V) chain isoform X2 [Bos taurus]
gene12228	OLFML2A	2.11388	up	PREDICTED: olfactomedin-like protein 2A isoform X3 [Ovis aries musimon]
gene27727	LOC108634720	0.0011848	down	PREDICTED: zinc finger Y-chromosomal protein-like [Pantholops hodgsonii]
gene22481	LOC102181202	0.00118789	down	MHC class I antigen [Ovis aries]
gene3535	PEAR1	0.475312	down	PREDICTED: platelet endothelial aggregation receptor 1 isoform X2 [Ovis aries musimon]
gene22621	LOC102173702	0.15999	down	PREDICTED: glutathione S-transferase A2 isoform X1 [Capra hircus]
gene1118	ALDH4A1	2.02955	up	PREDICTED: delta-1-pyrroline-5-carboxylate dehydrogenase, mitochondrial isoform X2 [Ovis aries musimon]
gene14818	CD82	0.441222	down	PREDICTED: CD82 antigen isoform X2 [Capra hircus]
gene22556	LY6G6C	0.427908	down	PREDICTED: lymphocyte antigen 6 complex locus protein G6c [Capra hircus]
gene20382	DAB2	26.3355	up	PREDICTED: disabled homolog 2 isoform X1 [Ovis aries]
gene8410	LOC102187582	0.312502	down	PREDICTED: cytochrome P450 4F22 isoform X2 [Ovis aries musimon]
gene13610	ACSS2	2.12549	up	PREDICTED: acetyl-coenzyme A synthetase, cytoplasmic isoform X1 [Bubalus bubalis]
gene27504	LOC108634620	0.000518267	down	PREDICTED: ATP-dependent RNA helicase DDX3X-like isoform X1 [Pantholops hodgsonii]
gene7519	TGFBI	2.49374	up	PREDICTED: transforming growth factor-beta-induced protein ig-h3 isoform X2 [Ovis aries musimon]
gene802	ATP1B3	0.475057	down	PREDICTED: sodium/potassium-transporting ATPase subunit beta-3-like isoform X1 [Pantholops hodgsonii]
gene22624	TRAM2	2.0628	up	PREDICTED: translocating chain-associated membrane protein 2 [Bubalus bubalis]
gene20756	TMED3	2.31176	up	PREDICTED: transmembrane emp24 domain-containing protein 3 [Ovis aries]
gene5083	ADCY6	2.05731	up	PREDICTED: adenylate cyclase type 6 isoform X2 [Ovis aries musimon]
gene6643	ATP10D	0.31555	down	PREDICTED: probable phospholipid-transporting ATPase VD isoform X1 [Ovis aries musimon]
gene5133	SLC48A1	0.405177	down	heme transporter HRG1 [Bos taurus]
gene1738	TFCP2L1	2.40463	up	PREDICTED: transcription factor CP2-like protein 1 isoform X1 [Ovis aries]
gene28275	PLXNA3	2.78711	up	PREDICTED: plexin-A3 isoform X3 [Ovis aries musimon]
gene27505	LOC108634619	0.00132815	down	PREDICTED: lysine-specific demethylase 6A isoform X1 [Bos taurus]
gene19053	TRPV3	0.277013	down	PREDICTED: transient receptor potential cation channel subfamily V member 3 isoform X4 [Ovis aries musimon]
gene8934	DOCK8	0.433827	down	PREDICTED: dedicator of cytokinesis protein 8 isoform X1 [Ovis aries musimon]
gene4711	COL1A2	2.05505	up	PREDICTED: collagen alpha-2(I) chain isoform X1 [Bos taurus]
gene22659	ADGRF4	0.241672	down	PREDICTED: probable G-protein coupled receptor 115 isoform X1 [Capra hircus]
gene5238	MSRB3	2.34941	up	PREDICTED: methionine-R-sulfoxide reductase B3 isoform X1 [Odobenus rosmarus divergens]
gene9651	DCBLD1	0.481385	down	PREDICTED: discoidin, CUB and LCCL domain-containing protein 1 isoform X2 [Bos taurus]
gene10365	TMEM229B	0.0765773	down	PREDICTED: transmembrane protein 229B isoform X1 [Ovis aries]
gene14180	MYBL1	2.05127	up	PREDICTED: myb-related protein A isoform X2 [Ovis aries]
gene28865	LOC106503395	0.0375902	down	PREDICTED: kinesin-like protein KIF26A isoform X3 [Ovis aries musimon]
gene23075	CDH2	644.157	up	PREDICTED: cadherin-2 isoform X2 [Ovis aries musimon]
gene8011	LOC108636392	0.295852	down	PREDICTED: hypothetical protein LOC699417 [Macaca mulatta]
gene15855	RGS2	5.47836	up	Regulator of G-protein signaling 2, partial [Bos mutus]
gene12107	HPCAL1	0.41543	down	PREDICTED: hippocalcin-like protein 1 isoform X2 [Ursus maritimus]
gene14132	PI15	0.387986	down	Peptidase inhibitor 15, partial [Bos mutus]
gene1550	TNS1	4.53862	up	PREDICTED: tensin-1 isoform X1 [Bubalus bubalis]
gene11768	IL1RN	0.390683	down	PREDICTED: interleukin-1 receptor antagonist protein isoform X3 [Capra hircus]
gene9092	FOXE1	0.33472	down	PREDICTED: forkhead box protein E1 isoform X2 [Ovis aries musimon]
gene19554	KRT23	0.174184	down	PREDICTED: keratin, type I cytoskeletal 23 [Capra hircus]
gene19839	ZNF750	0.49941	down	PREDICTED: zinc finger protein 750 [Pantholops hodgsonii]
gene4364	SKAP2	4.1345	up	PREDICTED: src kinase-associated phosphoprotein 2 isoform X1 [Ovis aries]
gene24644	ACTA2	0.494275	down	PREDICTED: actin, aortic smooth muscle isoform X1 [Cricetulus griseus]
gene24582	LOC102185708	0.0491019	down	PREDICTED: cytochrome P450 2C19-like isoform X1 [Ovis aries]
gene19942	TIMP2	2.3691	up	metalloproteinase inhibitor 2 precursor [Ovis aries]
gene9555	HTR1B	8.31835	up	PREDICTED: 5-hydroxytryptamine receptor 1B [Capra hircus]
gene20411	PRLR	0.116958	down	prolactin receptor [Capra hircus]
gene17951	LOC108637986	2.06893	up	hypothetical protein M91_15431, partial [Bos mutus]
gene24774	FGFR1	2.96017	up	PREDICTED: fibroblast growth factor receptor 1 isoform X1 [Bubalus bubalis]
gene27560	ZNF185	0.46186	down	PREDICTED: LOW QUALITY PROTEIN: zinc finger protein 185 [Capra hircus]
gene15749	FMOD	114.8	up	PREDICTED: fibromodulin [Capra hircus]
gene2278	LOC102172863	0.00787139	down	PREDICTED: UDP-glucuronosyltransferase 1-3-like [Capra hircus]
gene8212	GIPC1	0.494955	down	PREDICTED: PDZ domain-containing protein GIPC1 isoform X1 [Condylura cristata]
gene11560	PRKD3	2.34332	up	PREDICTED: serine/threonine-protein kinase D3 [Ovis aries]
gene3257	ADAMTSL4	2.11967	up	PREDICTED: LOW QUALITY PROTEIN: ADAMTS-like protein 4 [Capra hircus]
gene19865	SLC16A3	2.95201	up	PREDICTED: monocarboxylate transporter 4 isoform X2 [Bos taurus]
gene17510	CDH11	4.08087	up	PREDICTED: cadherin-11 [Ovis aries]
gene14380	LY6E	2.26762	up	PREDICTED: lymphocyte antigen 6E [Capra hircus]
gene4413	AQP1	154.889	up	Aquaporin-1, partial [Bos mutus]
gene7866	LMNB1	2.01232	up	PREDICTED: lamin-B1, partial [Balaenoptera acutorostrata scammoni]
gene22098	TRIM38	43.8246	up	PREDICTED: tripartite motif-containing protein 38 isoform X1 [Capra hircus]
gene5014	SMAGP	0.407604	down	PREDICTED: small cell adhesion glycoprotein [Capra hircus]
gene4870	BTG1	0.478727	down	protein BTG1 [Bos taurus]
gene14885	RCN1	2.28588	up	PREDICTED: reticulocalbin-1 isoform X2 [Ovis aries musimon]
gene16222	HES4	0.28493	down	PREDICTED: transcription factor HES-4-like [Ovis aries musimon]
gene23617	LITAF	2.30991	up	PREDICTED: lipopolysaccharide-induced tumor necrosis factor-alpha factor homolog isoform X1 [Bubalus bubalis]
gene16529	LOC102178383	6.83815	up	PREDICTED: glutathione S-transferase theta-1-like [Capra hircus]
gene998	COL6A2	17.9419	up	PREDICTED: collagen alpha-2(VI) chain isoform X2 [Ovis aries musimon]
gene1982	DLX1	0.010619	down	PREDICTED: homeobox protein DLX-1 isoform X2 [Chlorocebus sabaeus]
gene15554	ZBTB16	4.95923	up	promyelocytic leukemia zinc finger protein [Capra hircus]
gene997	COL6A1	230.512	up	PREDICTED: collagen alpha-1(VI) chain isoform X2 [Ovis aries musimon]
gene1240	SH3BGRL3	0.499677	down	PREDICTED: SH3 domain-binding glutamic acid-rich-like protein 3 [Ictidomys tridecemlineatus]
gene3468	EFNA3	0.207071	down	PREDICTED: ephrin-A3 isoform X2 [Ovis aries]
gene20771	CEMIP	2.71821	up	PREDICTED: protein KIAA1199 homolog isoform X1 [Capra hircus]
gene21449	ABHD5	0.325765	down	1-acylglycerol-3-phosphate O-acyltransferase ABHD5 [Ovis aries]
gene23620	SNN	0.218311	down	PREDICTED: stannin [Camelus dromedarius]
gene18905	LOC102184087	2.43516	up	PREDICTED: galectin-9-like isoform X1 [Capra hircus]
gene9595	ECHDC1	0.442947	down	PREDICTED: ethylmalonyl-CoA decarboxylase isoform X1 [Bubalus bubalis]
gene12271	FAM102A	0.406315	down	PREDICTED: protein FAM102A isoform X2 [Ovis aries musimon]
gene12788	DCLK1	21.4567	up	KIAA0369 [Homo sapiens]
gene23900	TGFB1I1	3.79082	up	PREDICTED: transforming growth factor beta-1-induced transcript 1 protein isoform X2 [Ovis aries musimon]
gene19551	KRT10	0.136823	down	PREDICTED: keratin, type I cytoskeletal 10 [Pantholops hodgsonii]
rna49406	rna49406	0.370958	down	.
gene24771	TACC1	2.25092	up	PREDICTED: transforming acidic coiled-coil-containing protein 1 isoform X4 [Ovis aries musimon]
gene20166	NEURL1B	3.89472	up	PREDICTED: E3 ubiquitin-protein ligase NEURL1B isoform X2 [Ovis aries musimon]
gene10025	ULBP3	0.216653	down	PREDICTED: NKG2D ligand 3 [Capra hircus]
gene14166	C14H8orf34	0.0672634	down	PREDICTED: uncharacterized protein C8orf34 homolog isoform X5 [Ovis aries musimon]
gene19836	METRNL	0.297027	down	PREDICTED: meteorin-like protein [Bison bison bison]
gene6301	NPY1R	17.7667	up	PREDICTED: neuropeptide Y receptor type 1 isoform X1 [Ovis aries]
gene18296	VSIG10L	0.177543	down	PREDICTED: V-set and immunoglobulin domain-containing protein 10-like isoform X3 [Ovis aries musimon]
gene23081	KCTD1	0.265866	down	PREDICTED: BTB/POZ domain-containing protein KCTD1 isoform X1 [Ovis aries musimon]
gene16718	ALDH2	0.380792	down	PREDICTED: aldehyde dehydrogenase, mitochondrial isoform X1 [Bubalus bubalis]
gene3403	PGLYRP4	0.323324	down	PREDICTED: peptidoglycan recognition protein 4 isoform X1 [Ovis aries]
gene14802	CREB3L1	3.7867	up	PREDICTED: cyclic AMP-responsive element-binding protein 3-like protein 1 isoform X3 [Ovis aries musimon]
gene14373	LY6D	0.387177	down	PREDICTED: lymphocyte antigen 6D [Capra hircus]
gene23679	TMC7	0.42984	down	PREDICTED: transmembrane channel-like protein 7 isoform X2 [Ovis aries musimon]
gene3781	ILDR2	0.365005	down	PREDICTED: immunoglobulin-like domain-containing receptor 2 isoform X2 [Ovis aries musimon]
gene2290	NGEF	0.375951	down	PREDICTED: ephexin-1 [Pantholops hodgsonii]
gene1902	ITGB6	2.50747	up	PREDICTED: integrin beta-6 isoform X1 [Capra hircus]
gene20689	ZNF710	0.348633	down	PREDICTED: zinc finger protein 710 isoform X2 [Ovis aries musimon]
gene837	ESYT3	0.38462	down	PREDICTED: extended synaptotagmin-3 isoform X2 [Ovis aries musimon]
gene8186	INSR	9.19709	up	PREDICTED: insulin receptor isoform X1 [Ovis aries]
gene25176	C28H10orf54	0.366564	down	PREDICTED: platelet receptor Gi24 [Ovis aries]
gene13672	TGM2	445.535	up	PREDICTED: protein-glutamine gamma-glutamyltransferase 2 [Capra hircus]
gene15417	LOC102188608	0.432091	down	PREDICTED: calcitonin-like isoform X1 [Ovis aries]
gene782	C1H3orf58	3.08839	up	deleted in autism protein 1 [Bos taurus]
gene2868	LOC102170144	0.080517	down	PREDICTED: interferon-induced guanylate-binding protein 1-like isoform X2 [Ovis aries musimon]
gene7304	ANXA6	8.01202	up	PREDICTED: annexin A6 isoform X1 [Capra hircus]
gene648	SPTSSB	0.292444	down	PREDICTED: serine palmitoyltransferase small subunit B isoform X1 [Capra hircus]
gene22459	LOC102180584	0.000874389	down	PREDICTED: BOLA class I histocompatibility antigen, alpha chain BL3-7-like [Bubalus bubalis]
gene339	CSTA	0.128097	down	PREDICTED: cystatin-A isoform X1 [Ursus maritimus]
gene2659	PRKAA2	16.438	up	5'-AMP-activated protein kinase catalytic subunit alpha-2 [Bos taurus]
gene6879	ANTXR2	2.28519	up	PREDICTED: anthrax toxin receptor 2 [Ovis aries]
gene8214	PKN1	4.28541	up	PREDICTED: serine/threonine-protein kinase N1 isoform X3 [Ovis aries musimon]
gene1983	DLX2	0.341973	down	PREDICTED: homeobox protein DLX-2 isoform X2 [Ovis aries musimon]
gene24921	ACSL1	2.04163	up	PREDICTED: long-chain-fatty-acid--CoA ligase 1 isoform X2 [Capra hircus]
gene3401	LOR	0.0627553	down	PREDICTED: loricrin [Bubalus bubalis]
gene4509	SLC26A4	43.5057	up	PREDICTED: pendrin isoform X2 [Ovis aries]
gene17862	NCCRP1	0.293141	down	PREDICTED: F-box only protein 50 isoform X2 [Ovis aries musimon]
gene24421	LOC102168798	14.6453	up	.
gene21880	TMEM40	0.267715	down	PREDICTED: transmembrane protein 40 isoform X4 [Ovis aries]
gene19386	EPN3	0.415639	down	PREDICTED: epsin-3 [Bison bison bison]
gene5970	P3H3	4.01849	up	PREDICTED: prolyl 3-hydroxylase 3 isoform X3 [Ovis aries musimon]
gene10502	GATM	0.205461	down	PREDICTED: glycine amidinotransferase, mitochondrial [Ovis aries musimon]
gene22014	JARID2	0.41032	down	PREDICTED: protein Jumonji isoform X3 [Ovis aries musimon]
gene19206	ALOX12B	0.118071	down	PREDICTED: arachidonate 12-lipoxygenase, 12R-type [Capra hircus]
gene2713	CACHD1	2.36459	up	PREDICTED: VWFA and cache domain-containing protein 1 isoform X3 [Ovis aries musimon]
gene24938	WWC2	2.10593	up	PREDICTED: protein WWC2 isoform X2 [Ovis aries musimon]
gene9174	LOC102175959	2.29776	up	PREDICTED: tumor necrosis factor receptor superfamily member 10B isoform X1 [Capra hircus]
gene16901	STX2	2.34368	up	PREDICTED: syntaxin-2 isoform X9 [Ovis aries musimon]
gene11310	CDO1	28.0167	up	PREDICTED: cysteine dioxygenase type 1 [Capra hircus]
gene17737	KRTDAP	0.251853	down	PREDICTED: keratinocyte differentiation-associated protein isoform X1 [Ovis aries]
gene7263	LOC108636344	3.53933	up	PREDICTED: LOW QUALITY PROTEIN: ornithine aminotransferase, mitochondrial-like isoform X1 [Ovis aries]
gene219	NFKBIZ	2.23135	up	molecule possessing ankyrin-repeats induced by lipopolysaccharide, partial [Capra hircus]
gene16829	MLXIP	2.41955	up	PREDICTED: MLX-interacting protein isoform X2 [Ovis aries musimon]
gene9108	COL15A1	4.99594	up	PREDICTED: collagen alpha-1(XV) chain isoform X2 [Ovis aries]
gene27693	2019-09-05	0.417621	down	Sept5 protein [Mus musculus]
gene24641	LIPA	2.24543	up	lysosomal acid lipase/cholesteryl ester hydrolase precursor [Ovis aries]
gene15980	AKT3	29.6526	up	RAC-gamma serine/threonine-protein kinase isoform 1 [Homo sapiens]
gene19766	LOC102191173	2.29316	up	ADP-ribosylation factor 3-like protein [Cricetulus griseus]
gene19805	GH1	0.00101687	down	somatotropin precursor [Capra hircus]
gene6951	LOC102190950	3.98934	up	PREDICTED: neuron-specific protein family member 1 [Ovis aries]
gene10151	THBS2	0.466812	down	PREDICTED: thrombospondin-2 isoform X2 [Ovis aries musimon]
gene20475	ANKH	2.04678	up	KIAA1581 protein [Homo sapiens]
gene2287	INPP5D	0.0368987	down	PREDICTED: phosphatidylinositol 3,4,5-trisphosphate 5-phosphatase 1 isoform X2 [Ovis aries musimon]
gene26552	TMEM47	3.75137	up	transmembrane protein 47 [Homo sapiens]
gene2085	CALCRL	0.497444	down	PREDICTED: calcitonin gene-related peptide type 1 receptor isoform X1 [Capra hircus]
gene20677	KIF7	2.28781	up	PREDICTED: kinesin-like protein KIF7 isoform X4 [Ovis aries musimon]
gene14875	TCP11L1	2.01941	up	PREDICTED: T-complex protein 11-like protein 1 isoform X1 [Capra hircus]
gene11106	PCK2	2.77938	up	PREDICTED: phosphoenolpyruvate carboxykinase [GTP], mitochondrial isoform X2 [Ovis aries musimon]
gene588	NCEH1	0.45107	down	Neutral cholesterol ester hydrolase 1, partial [Bos mutus]
gene14115	PKIA	0.243702	down	PREDICTED: cAMP-dependent protein kinase inhibitor alpha isoform X2 [Ovis aries]
gene10037	ESR1	75.1669	up	PREDICTED: estrogen receptor isoform X2 [Ovis aries musimon]
gene24058	ACHE	4.89331	up	PREDICTED: acetylcholinesterase isoform X2 [Bison bison bison]
gene16533	LOC106503063	0.0793386	down	.
gene11355	MAL	0.227036	down	PREDICTED: myelin and lymphocyte protein-like isoform X1 [Pantholops hodgsonii]
gene10749	RHOV	0.351139	down	PREDICTED: LOW QUALITY PROTEIN: rho-related GTP-binding protein RhoV [Equus caballus]
gene22678	RUNX2	4.49345	up	PREDICTED: runt-related transcription factor 2 isoform X1 [Propithecus coquereli]
gene9435	SVEP1	7.65336	up	PREDICTED: sushi, von Willebrand factor type A, EGF and pentraxin domain-containing protein 1 isoform X1 [Ovis aries musimon]
gene3381	CRCT1	0.0702936	down	.
gene8884	UHRF2	2.9294	up	PREDICTED: E3 ubiquitin-protein ligase UHRF2 [Ovis aries]
gene20467	FAM134B	0.149128	down	PREDICTED: protein FAM134B isoform X2 [Ovis aries musimon]
gene1224	SEPN1	2.15987	up	selenoprotein N [Bos taurus]
gene14091	NOV	0.445892	down	PREDICTED: LOW QUALITY PROTEIN: protein NOV homolog [Capra hircus]
gene22036	RNF144B	0.312382	down	PREDICTED: E3 ubiquitin-protein ligase RNF144B isoform X1 [Ovis aries]
gene16541	ZNF70	4.32779	up	PREDICTED: LOW QUALITY PROTEIN: zinc finger protein 70 isoform X2 [Ovis aries musimon]
gene4123	PTN	4.01825	up	PREDICTED: uncharacterized protein LOC102430195 [Myotis lucifugus]
gene4120	CREB3L2	2.55282	up	PREDICTED: LOW QUALITY PROTEIN: cyclic AMP-responsive element-binding protein 3-like protein 2 [Capra hircus]
gene17914	ITPKC	0.474683	down	PREDICTED: inositol-trisphosphate 3-kinase C, partial [Capra hircus]
gene11586	SLC8A1	0.0436835	down	PREDICTED: sodium/calcium exchanger 1 isoform X2 [Capra hircus]
gene22619	LOC102174170	0.133389	down	PREDICTED: glutathione S-transferase A1-like [Capra hircus]
gene18599	AURKC	2.78411	up	PREDICTED: aurora kinase C isoform X1 [Capra hircus]
gene3989	LOC102184403	4.67441	up	PREDICTED: protein FAM115A isoform X2 [Ovis aries musimon]
gene19172	CHRNB1	2.90063	up	PREDICTED: acetylcholine receptor subunit beta isoform X1 [Bubalus bubalis]
gene2400	RIMS3	0.284069	down	regulating synaptic membrane exocytosis protein 3 [Bos taurus]
gene14545	FAM111B	2.30915	up	PREDICTED: protein FAM111B isoform X1 [Capra hircus]
gene20302	IL31RA	5.17896	up	PREDICTED: interleukin-31 receptor subunit alpha [Capra hircus]
gene19939	C1QTNF1	2.40288	up	PREDICTED: complement C1q tumor necrosis factor-related protein 1 [Capra hircus]
gene2001	WIPF1	0.244753	down	PREDICTED: WAS/WASL-interacting protein family member 1 isoform X3 [Ovis aries musimon]
gene22830	ARMC12	5.01582	up	PREDICTED: armadillo repeat-containing protein 12 [Capra hircus]
gene15567	NCAM1	33.1418	up	PREDICTED: neural cell adhesion molecule 1 isoform X12 [Ovis aries musimon]
gene10962	ARHGEF40	2.25146	up	PREDICTED: rho guanine nucleotide exchange factor 40 isoform X3 [Ovis aries musimon]
gene25178	SLC29A3	0.414803	down	PREDICTED: equilibrative nucleoside transporter 3 isoform X1 [Ovis aries musimon]
gene27481	B3GAT1	37.4858	up	PREDICTED: galactosylgalactosylxylosylprotein 3-beta-glucuronosyltransferase 1 isoform X2 [Ovis aries musimon]
gene22080	LOC108633505	0.00128688	down	MHC class I antigen [Ovis aries]
gene6102	KDELR3	2.1072	up	ER lumen protein-retaining receptor 3 [Bos taurus]
gene22776	MOCS1	0.297187	down	PREDICTED: molybdenum cofactor biosynthesis protein 1 isoform X1 [Pantholops hodgsonii]
gene13056	PLXDC2	0.343175	down	PREDICTED: plexin domain-containing protein 2 isoform X1 [Capra hircus]
gene15363	SCUBE2	13.5839	up	PREDICTED: signal peptide, CUB and EGF-like domain-containing protein 2 isoform X5 [Ovis aries musimon]
gene5569	BTBD11	0.396833	down	PREDICTED: ankyrin repeat and BTB/POZ domain-containing protein BTBD11 isoform X2 [Ovis aries musimon]
gene24854	CLDN23	0.320285	down	PREDICTED: claudin-23 [Pantholops hodgsonii]
gene3038	CSF1	2.26766	up	PREDICTED: macrophage colony-stimulating factor 1 [Capra hircus]
gene19541	IGFBP4	3.78285	up	insulin-like growth factor binding protein 4 precursor [Capra hircus]
gene24750	SFRP1	0.458998	down	PREDICTED: secreted frizzled-related protein 1 [Bubalus bubalis]
gene22627	PAQR8	0.29261	down	PREDICTED: membrane progestin receptor beta [Ovis aries]
gene25887	LOC108634205	128.923	up	PREDICTED: HRAS-like suppressor 3 isoform X1 [Bos taurus]
gene6187	ARFGAP3	2.07429	up	PREDICTED: ADP-ribosylation factor GTPase-activating protein 3 [Ovis aries]
gene15498	PHLDB1	2.34341	up	PREDICTED: pleckstrin homology-like domain family B member 1 isoform X2 [Ovis aries musimon]
gene17063	INPP4B	0.275279	down	PREDICTED: type II inositol 3,4-bisphosphate 4-phosphatase [Capra hircus]
gene5051	FMNL3	2.72472	up	PREDICTED: formin-like protein 3 isoform X1 [Bos taurus]
gene15830	CD55	25.329	up	PREDICTED: complement decay-accelerating factor isoform X14 [Ovis aries musimon]
gene18741	2019-09-04	2.57197	up	PREDICTED: septin-4 isoform X1 [Pantholops hodgsonii]
gene19783	MRC2	0.298132	down	PREDICTED: C-type mannose receptor 2 isoform X2 [Ovis aries musimon]
gene13737	LOC102173761	0.00720248	down	PREDICTED: antileukoproteinase-like [Capra hircus]
gene884	ACKR4	7.38382	up	PREDICTED: c-C chemokine receptor type 11 [Capra hircus]
gene14910	MUC15	0.0464489	down	PREDICTED: mucin-15 [Capra hircus]
gene24742	PLAT	0.36553	down	PREDICTED: tissue-type plasminogen activator [Capra hircus]
gene15797	PM20D1	0.0799223	down	PREDICTED: probable carboxypeptidase PM20D1 isoform X1 [Capra hircus]
gene19135	RNASEK	0.486399	down	PREDICTED: ribonuclease kappa [Pteropus alecto]
gene6590	WDR19	2.98684	up	PREDICTED: WD repeat-containing protein 19 isoform X1 [Ovis aries]
gene21553	LRIG1	2.42313	up	PREDICTED: leucine-rich repeats and immunoglobulin-like domains protein 1 isoform X2 [Ovis aries musimon]
gene1783	NCKAP5	0.141557	down	PREDICTED: nck-associated protein 5 [Capra hircus]
gene6113	NPTXR	2.70697	up	PREDICTED: neuronal pentraxin receptor isoform X2 [Ovis aries musimon]
gene4199	ATP6V1F	0.486364	down	V-type proton ATPase subunit F [Camelus ferus]
gene5805	GPRC5A	0.378931	down	PREDICTED: retinoic acid-induced protein 3 [Capra hircus]
gene22758	MDFI	0.419219	down	PREDICTED: myoD family inhibitor [Ovis aries]
gene17676	CEBPA	0.201073	down	PREDICTED: CCAAT/enhancer-binding protein alpha [Heterocephalus glaber]
gene3033	LOC108633298	0.119584	down	PREDICTED: glutathione S-transferase Mu 1 isoform X2 [Ovis aries]
gene11259	HOMER1	0.377013	down	homer homolog 1 (Drosophila), isoform CRA_c, partial [Mus musculus]
gene6613	UCHL1	4.86269	up	PREDICTED: ubiquitin carboxyl-terminal hydrolase isozyme L1 [Chlorocebus sabaeus]
gene2978	COL11A1	3.70602	up	PREDICTED: collagen alpha-1(XI) chain isoform X1 [Capra hircus]
gene2779	LOC102179380	2.27209	up	PREDICTED: medium-chain specific acyl-CoA dehydrogenase, mitochondrial [Pantholops hodgsonii]
gene6633	GABRA2	0.373534	down	PREDICTED: gamma-aminobutyric acid receptor subunit alpha-2 isoform X2 [Ovis aries]
gene22918	COL21A1	5.3805	up	PREDICTED: collagen alpha-1(XXI) chain isoform X1 [Capra hircus]
gene28001	BGN	3.3525	up	biglycan precursor [Ovis aries]
gene21509	ITPR1	2.4624	up	PREDICTED: inositol 1,4,5-trisphosphate receptor type 1 isoform X2 [Ovis aries]
gene20734	LOC108638538	0.26424	down	PREDICTED: tumor necrosis factor receptor superfamily member 10A-like isoform X3 [Bison bison bison]
gene1625	PARD3B	4.19112	up	PREDICTED: partitioning defective 3 homolog B isoform X3 [Ovis aries]
gene3386	KPRP	0.144706	down	PREDICTED: keratinocyte proline-rich protein-like [Capra hircus]
gene6740	TMPRSS11D	0.0426479	down	PREDICTED: transmembrane protease serine 11D [Capra hircus]
gene3184	ACP6	0.436989	down	PREDICTED: lysophosphatidic acid phosphatase type 6 [Capra hircus]
gene7457	HBEGF	0.349758	down	proheparin-binding EGF-like growth factor precursor [Bos taurus]
gene19407	DLX3	0.433989	down	homeobox protein DLX-3 [Bos taurus]
gene423	LRRC15	0.100158	down	PREDICTED: leucine-rich repeat-containing protein 15 isoform X1 [Capra hircus]
gene7341	ABLIM3	2.15369	up	PREDICTED: actin-binding LIM protein 3 isoform X5 [Ovis aries musimon]
gene763	GYG1	0.499833	down	PREDICTED: glycogenin-1 [Capra hircus]
gene9132	LPL	5.99817	up	lipoprotein lipase precursor [Capra hircus]
gene3292	SELENBP1	5.45367	up	PREDICTED: selenium-binding protein 1 isoform X1 [Ovis aries musimon]
gene25171	SPOCK2	10.5479	up	PREDICTED: testican-2 [Capra hircus]
gene19304	TRPV2	3.22726	up	PREDICTED: transient receptor potential cation channel subfamily V member 2 isoform X1 [Capra hircus]
gene11763	LOC102181965	0.00373407	down	PREDICTED: interleukin-36 alpha isoform X1 [Ovis aries]
gene25958	LOC108634231	0.464197	down	PREDICTED: LOW QUALITY PROTEIN: histone H3.3C isoform X1 [Mus musculus]
gene12341	AIF1L	0.442566	down	PREDICTED: allograft inflammatory factor 1-like isoform X5 [Ovis aries musimon]
gene22872	CUTA	0.433777	down	Protein CutA, partial [Bos mutus]
gene10028	PLEKHG1	0.381074	down	PREDICTED: pleckstrin homology domain-containing family G member 1 isoform X1 [Ovis aries musimon]
gene6586	FAM114A1	2.39256	up	PREDICTED: protein NOXP20 isoform X1 [Ovis aries musimon]
gene9280	DAPK1	3.47036	up	PREDICTED: death-associated protein kinase 1 isoform X8 [Ovis aries musimon]
gene8535	HOMER3	0.373545	down	PREDICTED: homer protein homolog 3 [Pantholops hodgsonii]
gene10657	NID2	8.27812	up	PREDICTED: nidogen-2 [Capra hircus]
gene3196	ANKRD35	0.351842	down	PREDICTED: ankyrin repeat domain-containing protein 35 isoform X2 [Ovis aries musimon]
gene28158	LOC102182149	0.450771	down	PREDICTED: epiplakin isoform X2, partial [Ovis aries musimon]
gene8921	VLDLR	0.398612	down	PREDICTED: very low-density lipoprotein receptor isoform X4 [Ovis aries musimon]
gene437	LOC106502094	2.27154	up	PREDICTED: trichohyalin-like [Camelus ferus]
gene3045	KCNC4	0.487064	down	PREDICTED: potassium voltage-gated channel subfamily C member 4 isoform X2 [Ovis aries musimon]
gene4744	CDK14	2.53244	up	PREDICTED: cyclin-dependent kinase 14 isoform X1 [Ovis aries]
gene16601	LIF	3.37056	up	PREDICTED: leukemia inhibitory factor [Capra hircus]
gene13408	PTK6	0.306901	down	PREDICTED: protein-tyrosine kinase 6 [Capra hircus]
gene17891	FCGBP	7.85528	up	PREDICTED: IgGFc-binding protein isoform X2 [Ovis aries musimon]
gene2694	KANK4	512.046	up	PREDICTED: KN motif and ankyrin repeat domain-containing protein 4 [Capra hircus]
gene8398	SYDE1	2.43993	up	PREDICTED: rho GTPase-activating protein SYDE1 isoform X5 [Ovis aries musimon]
gene20495	LOC106503332	0.429275	down	.
gene11453	SEMA4F	2.45869	up	PREDICTED: semaphorin-4F isoform X1 [Capra hircus]
gene19459	SP6	0.349374	down	PREDICTED: transcription factor Sp6 [Ovis aries musimon]
gene20741	ADAMTSL3	50.1113	up	PREDICTED: ADAMTS-like protein 3 isoform X1 [Capra hircus]
gene6744	LOC102185728	0.0964709	down	PREDICTED: transmembrane protease serine 11B-like protein-like [Capra hircus]
gene15468	THY1	8.22682	up	PREDICTED: thy-1 membrane glycoprotein [Capra hircus]
gene12370	GBGT1	0.45061	down	PREDICTED: globoside alpha-1,3-N-acetylgalactosaminyltransferase 1 isoform X2 [Ovis aries musimon]
gene23232	LOC108633809	0.482446	down	PREDICTED: sodium/potassium-transporting ATPase subunit beta-3-like isoform X1 [Pantholops hodgsonii]
gene26665	ADGRG2	2.12477	up	PREDICTED: G-protein coupled receptor 64 isoform X2 [Capra hircus]
gene4435	DPY19L1	2.16064	up	PREDICTED: probable C-mannosyltransferase DPY19L1, partial [Capra hircus]
gene19435	HOXB9	0.394777	down	PREDICTED: homeobox protein Hox-B9 [Sus scrofa]
gene7348	SPINK9	0.0317303	down	PREDICTED: serine protease inhibitor Kazal-type 9 [Ovis aries]
gene16887	TMEM132B	10.4019	up	PREDICTED: transmembrane protein 132B [Capra hircus]
gene14975	P4HA3	2.13132	up	PREDICTED: prolyl 4-hydroxylase subunit alpha-3 isoform X3 [Ovis aries musimon]
gene20526	SLC12A7	4.16254	up	PREDICTED: solute carrier family 12 member 7 isoform X5 [Ovis aries musimon]
gene1697	STK17B	2.21011	up	PREDICTED: serine/threonine-protein kinase 17B [Ovis aries]
gene4982	LOC102182669	0.0364445	down	PREDICTED: keratin, type II cytoskeletal 5-like [Ovis aries]
gene19606	LOC102179515	3.1968	up	PREDICTED: keratin, type I cytoskeletal 15 [Ovis aries musimon]
gene10272	RPS6KL1	22.6766	up	PREDICTED: ribosomal protein S6 kinase-like 1 [Capra hircus]
gene4171	MEST	5.79208	up	PREDICTED: mesoderm-specific transcript homolog protein isoform X3 [Bos mutus]
gene6232	LOC108636121	209.556	up	PREDICTED: polycystic kidney disease and receptor for egg jelly-related protein [Ovis aries]
gene7849	PPIC	3.41668	up	PREDICTED: peptidyl-prolyl cis-trans isomerase C [Bubalus bubalis]
gene15843	LOC102189420	96.5781	up	PREDICTED: plasma membrane calcium-transporting ATPase 4-like, partial [Ovis aries]
gene2711	ROR1	12.6037	up	PREDICTED: tyrosine-protein kinase transmembrane receptor ROR1 isoform X1 [Ovis aries]
gene3498	ARHGEF2	2.05838	up	PREDICTED: rho guanine nucleotide exchange factor 2 isoform X2 [Ovis aries musimon]
gene19074	GGT6	0.33117	down	PREDICTED: gamma-glutamyltransferase 6 isoform X3 [Ovis aries musimon]
gene26115	TCIRG1	2.07291	up	PREDICTED: V-type proton ATPase 116 kDa subunit a isoform 3 isoform X2 [Ovis aries musimon]
gene3120	TSPAN2	2.45147	up	PREDICTED: tetraspanin-2 isoform X3 [Ovis aries musimon]
gene17020	PCDH10	0.0243613	down	KIAA1400 protein [Homo sapiens]
gene886	ACPP	0.3269	down	PREDICTED: prostatic acid phosphatase isoform X1 [Capra hircus]
gene18020	KCNN4	2.36167	up	PREDICTED: intermediate conductance calcium-activated potassium channel protein 4 isoform X1 [Mustela putorius furo]
gene7823	SEMA6A	13.5528	up	PREDICTED: semaphorin-6A isoform X1 [Pantholops hodgsonii]
gene12862	LPAR6	0.441905	down	PREDICTED: lysophosphatidic acid receptor 6 [Capra hircus]
gene8078	CERS4	0.357214	down	PREDICTED: ceramide synthase 4 isoform X1 [Capra hircus]
gene24029	ORAI2	0.448669	down	PREDICTED: protein orai-2 isoform X1 [Capra hircus]
gene25258	C28H10orf107	0.382038	down	PREDICTED: uncharacterized protein C10orf107 homolog isoform X1 [Capra hircus]
gene12907	LOC102173858	8.63987	up	PREDICTED: kelch repeat and BTB domain-containing protein 6 [Capra hircus]
gene11762	LOC102181045	0.108734	down	PREDICTED: interleukin-36 gamma isoform X1 [Ovis aries]
gene2524	PIK3R3	0.309602	down	PREDICTED: phosphatidylinositol 3-kinase regulatory subunit gamma [Capra hircus]
gene8696	LOC102189034	6.70319	up	PREDICTED: heterogeneous nuclear ribonucleoprotein A1-like [Pan troglodytes]
gene15350	TUB	2.49713	up	PREDICTED: LOW QUALITY PROTEIN: tubby protein homolog [Pantholops hodgsonii]
gene12758	MEDAG	0.401674	down	PREDICTED: mesenteric estrogen-dependent adipogenesis protein isoform X2 [Ovis aries musimon]
gene23689	GPRC5B	4.01431	up	PREDICTED: G-protein coupled receptor family C group 5 member B [Capra hircus]
gene13119	PTER	16.7038	up	PREDICTED: phosphotriesterase-related protein isoform X1 [Capra hircus]
gene15743	CHI3L1	4.22516	up	PREDICTED: chitinase-3-like protein 1 isoform X1 [Ovis aries]
gene12219	LHX2	2.86539	up	PREDICTED: LIM/homeobox protein Lhx2 isoform X1 [Myotis brandtii]
gene6917	ARHGAP24	0.251962	down	PREDICTED: rho GTPase-activating protein 24 isoform X1 [Bison bison bison]
gene1454	IRS1	2.21846	up	PREDICTED: insulin receptor substrate 1 isoform X2 [Ovis aries musimon]
gene24721	SH2D4A	4.77069	up	PREDICTED: SH2 domain-containing protein 4A [Pantholops hodgsonii]
gene19090	FAM64A	2.05354	up	PREDICTED: protein FAM64A isoform X1 [Capra hircus]
gene1899	LOC102168948	2.10052	up	PREDICTED: lymphocyte antigen 75 [Capra hircus]
gene1372	TMEM54	0.264376	down	PREDICTED: LOW QUALITY PROTEIN: transmembrane protein 54 [Camelus dromedarius]
gene17446	LOC108637969	5.58479	up	.
gene465	MASP1	0.358046	down	PREDICTED: mannan-binding lectin serine protease 1 isoform X2 [Capra hircus]
gene24392	ADRB1	25.9017	up	PREDICTED: beta-1 adrenergic receptor [Ovis aries musimon]
gene25431	FZD4	2.96481	up	PREDICTED: frizzled-4 [Saimiri boliviensis boliviensis]
gene16587	TCN2	0.282258	down	PREDICTED: transcobalamin-2 isoform X1 [Capra hircus]
gene7533	LOC108636366	2.43466	up	PREDICTED: lysine--tRNA ligase isoform X2 [Capra hircus]
gene21526	PDZRN3	5.53417	up	PREDICTED: E3 ubiquitin-protein ligase PDZRN3 isoform X2 [Ovis aries musimon]
gene15899	DUSP10	7.26288	up	PREDICTED: dual specificity protein phosphatase 10 [Ovis aries]
gene4572	CACNA2D1	2.35073	up	PREDICTED: voltage-dependent calcium channel subunit alpha-2/delta-1 isoform X1 [Bubalus bubalis]
gene779	PLSCR4	20.4494	up	PREDICTED: phospholipid scramblase 4-like [Capra hircus]
gene3546	LOC102182927	18.6778	up	PREDICTED: SLAM family member 9-like isoform X3 [Ovis aries musimon]
gene671	LOC102180704	2.20779	up	PREDICTED: schwannomin-interacting protein 1 isoform X3 [Ovis aries musimon]
gene8517	ISYNA1	3.0716	up	PREDICTED: inositol-3-phosphate synthase 1 isoform X2 [Ovis aries musimon]
gene26713	CA5B	2.84267	up	PREDICTED: carbonic anhydrase 5B, mitochondrial [Capra hircus]
gene17460	CX3CL1	0.2177	down	PREDICTED: fractalkine isoform X2 [Ovis aries musimon]
gene13958	SDC2	0.151279	down	PREDICTED: syndecan-2 [Pongo abelii]
gene6812	LOC102177879	0.321249	down	PREDICTED: alpha-fetoprotein-like [Ovis aries]
gene21899	SLC6A6	0.263564	down	PREDICTED: sodium- and chloride-dependent taurine transporter isoform X3 [Ovis aries musimon]
gene9257	KIF27	3.61304	up	PREDICTED: kinesin-like protein KIF27 isoform X1 [Capra hircus]
gene3151	FAM46C	0.41862	down	PREDICTED: protein FAM46C [Capra hircus]
gene13909	DECR1	0.445116	down	PREDICTED: 2,4-dienoyl-CoA reductase, mitochondrial isoform X2 [Ovis aries musimon]
gene8116	COL5A3	0.345017	down	PREDICTED: collagen alpha-3(V) chain [Eptesicus fuscus]
gene12072	GEN1	2.02331	up	PREDICTED: flap endonuclease GEN homolog 1 [Capra hircus]
gene6300	NPY5R	55.5779	up	PREDICTED: neuropeptide Y receptor type 5 [Pantholops hodgsonii]
gene22660	ADGRF2	0.255207	down	PREDICTED: probable G-protein coupled receptor 111 isoform X1 [Capra hircus]
gene28500	LOC102184389	0.00224412	down	MHC class I antigen [Ovis aries]
gene24993	CLN8	0.49463	down	PREDICTED: protein CLN8 isoform X3 [Ovis aries musimon]
gene21905	FBLN2	33.529	up	PREDICTED: fibulin-2 isoform X3 [Ovis aries musimon]
gene11647	KCNK12	3.18584	up	PREDICTED: potassium channel subfamily K member 12, partial [Lipotes vexillifer]
gene17328	CDT1	2.08655	up	PREDICTED: DNA replication factor Cdt1 isoform X3 [Ovis aries musimon]
gene17839	LGALS7	0.491305	down	PREDICTED: galectin-7 isoform X2 [Ovis aries musimon]
gene1901	PLA2R1	2.53964	up	PREDICTED: secretory phospholipase A2 receptor isoform X1 [Ovis aries]
gene6828	EPGN	0.212689	down	PREDICTED: epigen isoform X2 [Capra hircus]
gene4961	KRT78	0.305729	down	PREDICTED: keratin, type II cytoskeletal 78 isoform X1 [Capra hircus]
gene20225	NAIP	0.203134	down	PREDICTED: LOW QUALITY PROTEIN: baculoviral IAP repeat-containing protein 1 [Capra hircus]
gene25252	LOC102170755	0.437145	down	PREDICTED: guanine nucleotide-binding protein G(I)/G(S)/G(O) subunit gamma-10-like [Capra hircus]
gene25660	PKNOX2	8.23377	up	PREDICTED: homeobox protein PKNOX2 isoform X1 [Capra hircus]
gene3273	BNIPL	0.340317	down	PREDICTED: bcl-2/adenovirus E1B 19 kDa-interacting protein 2-like protein [Capra hircus]
gene14787	LRP4	0.374517	down	PREDICTED: LOW QUALITY PROTEIN: low-density lipoprotein receptor-related protein 4 isoform X2 [Ovis aries musimon]
gene11917	ANTXR1	0.49511	down	PREDICTED: anthrax toxin receptor 1 [Loxodonta africana]
gene2332	SH3D21	2.44192	up	PREDICTED: SH3 domain-containing protein 21 isoform X2 [Ovis aries musimon]
gene13692	MAFB	0.347006	down	PREDICTED: transcription factor MafB isoform X2 [Ovis aries musimon]
gene17552	TPPP3	0.0929708	down	PREDICTED: tubulin polymerization-promoting protein family member 3 isoform X1 [Balaenoptera acutorostrata scammoni]
gene22107	LOC106503494	0.367729	down	histone H1.3-like protein [Sus scrofa]
gene16392	PLA2G4A	0.490229	down	PREDICTED: cytosolic phospholipase A2 [Capra hircus]
gene23478	THOC6	3.16023	up	PREDICTED: THO complex subunit 6 homolog isoform X1 [Capra hircus]
gene18219	RCN3	3.25009	up	PREDICTED: reticulocalbin-3 [Ovis aries musimon]
gene16564	PISD	2.04601	up	PREDICTED: phosphatidylserine decarboxylase proenzyme isoform X3 [Ovis aries musimon]
gene12453	RXRA	0.423438	down	retinoic acid receptor RXR-alpha-like protein [Callithrix jacchus]
gene878	TMEM108	0.28772	down	PREDICTED: transmembrane protein 108 [Capra hircus]
gene15543	CADM1	2.54273	up	PREDICTED: cell adhesion molecule 1 isoform X3 [Bos taurus]
gene5384	ITGA7	4.34339	up	PREDICTED: integrin alpha-7 isoform X2 [Ovis aries musimon]
gene2949	FRRS1	0.342832	down	PREDICTED: ferric-chelate reductase 1 [Ovis aries musimon]
gene4368	HOXA3	30.9779	up	PREDICTED: homeobox protein Hox-A3 [Ovis aries musimon]
gene9032	TPM2	4.36575	up	PREDICTED: tropomyosin beta chain isoform X2 [Chrysochloris asiatica]
gene14028	DPYS	0.315546	down	PREDICTED: dihydropyrimidinase isoform X1 [Ovis aries musimon]
gene3476	THBS3	3.98746	up	PREDICTED: thrombospondin-3 isoform X1 [Pantholops hodgsonii]
gene19691	ARL4D	0.482537	down	PREDICTED: ADP-ribosylation factor-like protein 4D [Capra hircus]
gene23550	GLIS2	2.09758	up	zinc finger protein GLIS2 [Bos taurus]
gene3035	GSTM3	0.144494	down	PREDICTED: glutathione S-transferase Mu 5-like isoform X1 [Capra hircus]
gene8646	LOC108636588	0.00569446	down	PREDICTED: translation initiation factor IF-3, mitochondrial [Capra hircus]
gene22000	EDN1	3.1688	up	PREDICTED: endothelin-1 isoform X1 [Capra hircus]
gene7114	LOC108636451	3.83469	up	.
gene3201	LIX1L	4.06064	up	LIX1-like protein [Bos taurus]
gene5156	TMEM117	0.315058	down	PREDICTED: transmembrane protein 117 [Capra hircus]
gene17483	MMP15	0.361609	down	PREDICTED: matrix metalloproteinase-15 isoform X2 [Ovis aries musimon]
gene18278	KLK7	0.327432	down	PREDICTED: kallikrein-7 [Capra hircus]
gene18734	MPO	2.76273	up	myeloperoxidase precursor [Capra hircus]
gene22033	TPMT	0.396203	down	PREDICTED: thiopurine S-methyltransferase [Capra hircus]
gene16985	NUDT6	3.59979	up	PREDICTED: nucleoside diphosphate-linked moiety X motif 6 isoform X2 [Ovis aries]
gene27664	LOC102187872	2.07031	up	PREDICTED: collagen alpha-1(V) chain isoform X2 [Ovis aries musimon]
gene3547	LOC102182460	153.067	up	PREDICTED: CD48 antigen-like isoform X2 [Ovis aries musimon]
gene21265	ADSSL1	2.67784	up	PREDICTED: adenylosuccinate synthetase isozyme 1 [Lipotes vexillifer]
gene6906	HPSE	4.58449	up	PREDICTED: heparanase [Capra hircus]
gene7295	ATOX1	0.372808	down	copper transport protein ATOX1 [Ovis aries]
gene10386	GPX2	0.497981	down	PREDICTED: LOW QUALITY PROTEIN: glutathione peroxidase 2 [Ovis aries]
gene13854	SNTB1	47.6816	up	PREDICTED: beta-1-syntrophin isoform X2 [Ovis aries musimon]
gene14361	DENND3	2.05771	up	PREDICTED: DENN domain-containing protein 3 isoform X9 [Ovis aries musimon]
gene17185	ST3GAL2	3.17488	up	CMP-N-acetylneuraminate-beta-galactosamide-alpha-2, 3-sialyltransferase 2, partial [Bos mutus]
gene19242	RNF222	0.126293	down	PREDICTED: RING finger protein 222-like isoform X1 [Ovis aries musimon]
gene760	HPS3	2.14023	up	PREDICTED: Hermansky-Pudlak syndrome 3 protein isoform X3 [Ovis aries musimon]
gene11939	CAPN14	2.80837	up	PREDICTED: calpain-14 [Capra hircus]
gene27167	PRRG3	3.68364	up	PREDICTED: transmembrane gamma-carboxyglutamic acid protein 3 [Ovis aries musimon]
gene10660	LOC102189040	0.364072	down	guanine nucleotide-binding protein G(I)/G(S)/G(O) subunit gamma-10 precursor [Homo sapiens]
gene23362	RHBDL1	2.83954	up	PREDICTED: rhomboid-related protein 1 isoform X4 [Ovis aries musimon]
gene5688	PTHLH	0.346223	down	parathyroid hormone-like protein precursor [Capra hircus]
gene24539	HOGA1	4.21716	up	PREDICTED: probable 4-hydroxy-2-oxoglutarate aldolase, mitochondrial isoform X1 [Capra hircus]
gene22819	PNPLA1	0.165291	down	PREDICTED: patatin-like phospholipase domain-containing protein 1 isoform X2 [Ovis aries musimon]
gene5301	LOC108636012	2.18007	up	PREDICTED: LOW QUALITY PROTEIN: histone H3.3C isoform X1 [Mus musculus]
gene4285	GLI3	3.94432	up	PREDICTED: transcriptional activator GLI3 isoform X2 [Ovis aries musimon]
gene28894	LOC108635557	317.068	up	dedicator of cytokinesis protein 11 [Cricetulus griseus]
gene10194	GALC	10.2366	up	PREDICTED: galactocerebrosidase isoform X1 [Bubalus bubalis]
gene20361	SEPP1	0.102951	down	selenoprotein P, plasma, 1 precursor [Capra hircus]
gene5270	LRIG3	2.11572	up	PREDICTED: leucine-rich repeats and immunoglobulin-like domains protein 3 isoform X2 [Ovis aries musimon]
gene24598	RBP4	4.9486	up	retinol-binding protein 4 [Capra hircus]
gene5203	LOC108633237	0.0883504	down	PREDICTED: lysozyme C, tracheal isozyme isoform X2 [Ovis aries]
gene15624	SLC35F2	0.485927	down	PREDICTED: solute carrier family 35 member F2 [Bubalus bubalis]
gene3380	LOC108635596	0.0396136	down	.
gene8675	LOC108636534	10.9941	up	PREDICTED: XK-related protein 6 isoform X2 [Ovis aries musimon]
gene1627	CTLA4	0.350748	down	PREDICTED: cytotoxic T-lymphocyte protein 4 [Capra hircus]
gene9208	PTK2B	0.49173	down	PREDICTED: protein-tyrosine kinase 2-beta isoform X1 [Capra hircus]
gene8649	GALNT7	3.64445	up	PREDICTED: N-acetylgalactosaminyltransferase 7 isoform X3 [Ovis aries musimon]
gene22483	LOC108633459	0.0276095	down	MHC class I antigen [Ovis aries]
gene14345	ST3GAL1	2.24153	up	PREDICTED: CMP-N-acetylneuraminate-beta-galactosamide-alpha-2,3-sialyltransferase 1 isoform X1 [Capra hircus]
gene24025	LOC102184306	0.397197	down	PREDICTED: ras GTPase-activating protein 4-like isoform X1 [Pantholops hodgsonii]
gene1668	LOC102187632	8.24144	up	PREDICTED: aldehyde oxidase-like [Capra hircus]
gene20465	LOC102190551	0.0462159	down	heterogeneous nuclear ribonucleoprotein H2, isoform CRA_b, partial [Mus musculus]
gene12030	ADCY3	2.22786	up	PREDICTED: adenylate cyclase type 3 isoform X2 [Ovis aries musimon]
gene19207	ALOXE3	0.144105	down	PREDICTED: hydroperoxide isomerase ALOXE3 isoform X2 [Ovis aries musimon]
gene23239	SKA1	2.04463	up	PREDICTED: spindle and kinetochore-associated protein 1 [Capra hircus]
gene19923	SLC26A11	0.283146	down	PREDICTED: sodium-independent sulfate anion transporter isoform X1 [Ovis aries]
gene17048	MAML3	0.254483	down	PREDICTED: LOW QUALITY PROTEIN: mastermind-like protein 3 [Myotis lucifugus]
gene2991	NTNG1	4.89026	up	PREDICTED: netrin-G1 isoform X1 [Ovis aries]
gene20751	CTSH	0.454155	down	cathepsin H [Capra hircus]
gene21145	SLC25A29	2.0859	up	PREDICTED: mitochondrial basic amino acids transporter isoform X1 [Ovis aries musimon]
gene6222	WNT7B	0.449827	down	PREDICTED: protein Wnt-7b [Bos taurus]
gene1743	INHBB	2.03304	up	PREDICTED: inhibin beta B chain [Ovis aries musimon]
gene15985	MAP1LC3C	0.284723	down	PREDICTED: microtubule-associated proteins 1A/1B light chain 3C-like [Capra hircus]
gene26844	ARHGEF6	12.4519	up	PREDICTED: rho guanine nucleotide exchange factor 6 isoform X1 [Ovis aries]
gene15362	NRIP3	5.53677	up	PREDICTED: nuclear receptor-interacting protein 3 isoform X3 [Ovis aries]
gene9745	PRDM1	0.278314	down	PREDICTED: PR domain zinc finger protein 1 isoform X2 [Ovis aries musimon]
gene1959	KLHL23	2.54353	up	PREDICTED: kelch-like protein 23 isoform X1 [Ovis aries]
gene24795	ZNF703	6.1017	up	PREDICTED: zinc finger protein 703 [Ovis aries musimon]
gene7813	CDHR2	0.148655	down	PREDICTED: cadherin-related family member 2 isoform X2 [Ovis aries]
gene8284	LOC102184710	5.11466	up	PREDICTED: zinc finger protein 709-like isoform X1 [Capra hircus]
gene13853	CBLN4	2.72188	up	PREDICTED: cerebellin-4 [Eptesicus fuscus]
gene1922	GRB14	0.224105	down	PREDICTED: growth factor receptor-bound protein 14 isoform X1 [Ovis aries]
gene5874	KLRF2	0.167717	down	PREDICTED: killer cell lectin-like receptor subfamily F member 2 [Capra hircus]
gene27105	XKRX	0.283064	down	PREDICTED: XK-related protein 2 [Capra hircus]
gene3840	GALNT11	2.14784	up	PREDICTED: polypeptide N-acetylgalactosaminyltransferase 11 [Capra hircus]
gene6080	TRIOBP	6.26023	up	PREDICTED: TRIO and F-actin-binding protein [Pantholops hodgsonii]
gene22728	MEA1	0.303705	down	PREDICTED: male-enhanced antigen 1 isoform X2 [Ovis aries]
gene24905	LOC102188826	3.67862	up	PREDICTED: cytochrome P450 4V2 [Ovis aries]
gene20487	ANKRD33B	30.2945	up	PREDICTED: ankyrin repeat domain-containing protein 33B isoform X4 [Ovis aries musimon]
gene17202	LDHD	0.0437335	down	PREDICTED: probable D-lactate dehydrogenase, mitochondrial isoform X2 [Ovis aries musimon]
gene26237	ZNF711	5.84185	up	PREDICTED: zinc finger protein 711 [Capra hircus]
gene654	B3GALNT1	267.867	up	PREDICTED: UDP-GalNAc:beta-1,3-N-acetylgalactosaminyltransferase 1 isoform X1 [Capra hircus]
gene2566	TRABD2B	16.5139	up	PREDICTED: metalloprotease TIKI2 isoform X2 [Ovis aries musimon]
gene26986	DOCK11	11.2137	up	PREDICTED: dedicator of cytokinesis protein 11 isoform X1 [Bos taurus]
gene8591	RUFY1	2.07121	up	PREDICTED: RUN and FYVE domain-containing protein 1 isoform X2 [Ovis aries musimon]
gene26377	JADE3	2.10479	up	PREDICTED: protein Jade-3 isoform X2 [Ovis aries]
gene5778	ARHGDIB	7.25095	up	PREDICTED: rho GDP-dissociation inhibitor 2 isoform X1 [Bos taurus]
gene717	ARHGEF26	4.48681	up	PREDICTED: rho guanine nucleotide exchange factor 26 isoform X1 [Capra hircus]
gene8066	ADAMTS10	8.80743	up	PREDICTED: A disintegrin and metalloproteinase with thrombospondin motifs 10 isoform X2 [Ovis aries musimon]
gene25220	DNA2	2.09527	up	PREDICTED: DNA replication ATP-dependent helicase/nuclease DNA2 [Capra hircus]
gene20390	LIFR	57.8557	up	PREDICTED: leukemia inhibitory factor receptor [Capra hircus]
gene14405	PARP10	2.41643	up	PREDICTED: poly [ADP-ribose] polymerase 10 isoform X2 [Ovis aries]
gene9124	LOC102189209	12.5899	up	PREDICTED: testis-expressed sequence 10 protein isoform X1 [Capra hircus]
gene26076	PTDSS2	2.76476	up	PREDICTED: phosphatidylserine synthase 2 isoform X2 [Ovis aries musimon]
gene27769	LOC108634747	2.4737	up	PREDICTED: keratin-associated protein 10-4-like [Bos mutus]
gene5135	ENDOU	0.288519	down	PREDICTED: poly(U)-specific endoribonuclease isoform X1 [Capra hircus]
gene2466	LOC102168597	11.6926	up	PREDICTED: uncharacterized protein LOC101905132 isoform X2 [Bos taurus]
gene22615	LOC102175171	0.49789	down	glutathione S-transferase A4 [Bos taurus]
gene27798	GAS6	3.28381	up	PREDICTED: growth arrest-specific protein 6 isoform X2 [Ovis aries musimon]
gene7306	GPX3	2.4251	up	PREDICTED: LOW QUALITY PROTEIN: glutathione peroxidase 3 [Capra hircus]
gene20910	STXBP6	6.13483	up	PREDICTED: syntaxin-binding protein 6 isoform X2 [Ovis aries]
gene25798	LOC102171491	5.39281	up	pregnancy-associated glycoprotein 19 [Bubalus bubalis]
gene6424	MANBA	0.427305	down	beta-mannosidase precursor [Capra hircus]
gene10425	SIX1	0.199577	down	Homeobox protein SIX1, partial [Bos mutus]
gene24755	C27H8orf4	2.47998	up	PREDICTED: uncharacterized protein C8orf4 homolog [Canis lupus familiaris]
gene19325	MFAP4	8.89676	up	PREDICTED: microfibril-associated glycoprotein 4 [Pantholops hodgsonii]
gene3390	LOC108635659	0.0322518	down	.
gene19735	GJC1	6.04372	up	PREDICTED: gap junction gamma-1 protein isoform X2 [Bos taurus]
gene20537	CEP72	2.02111	up	PREDICTED: centrosomal protein of 72 kDa isoform X8 [Ovis aries musimon]
gene19977	ST6GALNAC2	2.32334	up	PREDICTED: alpha-N-acetylgalactosaminide alpha-2,6-sialyltransferase 2 isoform X6 [Ovis aries musimon]
gene21153	LOC102191280	13.0289	up	PREDICTED: WAS/WASL-interacting protein family member 2-like isoform X2 [Capra hircus]
gene2529	LURAP1	2.1798	up	PREDICTED: leucine rich adaptor protein 1 [Capra hircus]
gene13927	FAM92A1	2.05285	up	PREDICTED: protein FAM92A1 isoform X11 [Ovis aries musimon]
gene13141	KIAA1462	5.13962	up	PREDICTED: junctional protein associated with coronary artery disease homolog [Capra hircus]
gene17998	PHLDB3	0.446362	down	PREDICTED: pleckstrin homology-like domain family B member 3 isoform X6 [Ovis aries musimon]
gene18735	TSPOAP1	3.28793	up	PREDICTED: peripheral-type benzodiazepine receptor-associated protein 1 isoform X6 [Ovis aries musimon]
gene2530	RAD54L	2.07367	up	PREDICTED: DNA repair and recombination protein RAD54-like [Capra hircus]
gene21570	PTPRG	2.63341	up	PREDICTED: receptor-type tyrosine-protein phosphatase gamma isoform X4 [Ovis aries musimon]
gene23315	LOC102180556	0.0931065	down	PREDICTED: serpin B3-like [Capra hircus]
gene24599	FFAR4	54.2113	up	PREDICTED: free fatty acid receptor 4 isoform X2 [Ovis aries musimon]
gene7636	SHC2	36.4445	up	PREDICTED: SHC-transforming protein 2 isoform X5 [Ovis aries musimon]
gene14935	DGAT2	0.240379	down	PREDICTED: diacylglycerol O-acyltransferase 2 isoform X1 [Capra hircus]
gene2554	PDZK1IP1	0.24676	down	PREDICTED: PDZK1-interacting protein 1 isoform X1 [Capra hircus]
gene4489	CTTNBP2	6.51797	up	cortactin-binding protein 2 [Ovis aries]
gene5682	FAR2	53.7557	up	PREDICTED: fatty acyl-CoA reductase 2 [Capra hircus]
gene7320	ARSI	0.230815	down	PREDICTED: arylsulfatase I isoform X2 [Ovis aries musimon]
gene25184	ADAMTS14	8.62878	up	PREDICTED: A disintegrin and metalloproteinase with thrombospondin motifs 14 isoform X5 [Ovis aries musimon]
gene4284	INHBA	5.06953	up	inhibin, beta A precursor [Capra hircus]
gene27061	TBC1D8B	2.00607	up	PREDICTED: TBC1 domain family member 8B [Capra hircus]
gene17452	CPNE2	2.22675	up	PREDICTED: copine-2 [Capra hircus]
gene13136	ZEB1	2.26194	up	PREDICTED: zinc finger E-box-binding homeobox 1 isoform X2 [Ovis aries musimon]
gene19293	PMP22	0.481924	down	peripheral myelin protein 22 [Ovis aries]
gene4628	MACC1	0.475232	down	PREDICTED: metastasis-associated in colon cancer protein 1 [Bubalus bubalis]
gene1053	SH3BP5	0.221392	down	PREDICTED: SH3 domain-binding protein 5 isoform X2 [Ovis aries musimon]
gene17103	MAB21L2	22.4134	up	PREDICTED: LOW QUALITY PROTEIN: protein mab-21-like 1 [Ceratotherium simum simum]
gene17152	KIAA0319	0.354747	down	PREDICTED: dyslexia-associated protein KIAA0319 homolog isoform X1 [Capra hircus]
gene11561	QPCT	15.0334	up	PREDICTED: glutaminyl-peptide cyclotransferase [Bos mutus]
gene4926	HOXC13	0.312816	down	homeobox C13 [Capra hircus]
gene24950	VEGFC	2.21002	up	PREDICTED: vascular endothelial growth factor C isoform X2 [Ovis aries musimon]
gene13492	SDCBP2	0.190018	down	PREDICTED: syntenin-2 isoform X2 [Ovis aries musimon]
gene10058	TIAM2	7.08184	up	PREDICTED: T-lymphoma invasion and metastasis-inducing protein 2 isoform X3 [Ovis aries musimon]
gene26113	ALDH3B1	4.6384	up	PREDICTED: aldehyde dehydrogenase family 3 member B1 isoform X4 [Ovis aries musimon]
gene22061	PSMG4	0.404466	down	PREDICTED: proteasome assembly chaperone 4 [Bubalus bubalis]
gene7329	PDE6A	0.185226	down	PREDICTED: rod cGMP-specific 3',5'-cyclic phosphodiesterase subunit alpha isoform X1 [Capra hircus]
gene24841	DUSP4	3.2452	up	dual specificity protein phosphatase 4 [Bos taurus]
gene12540	CLYBL	0.321746	down	PREDICTED: citrate lyase subunit beta-like protein, mitochondrial [Pantholops hodgsonii]
gene4301	AEBP1	6.99901	up	PREDICTED: LOW QUALITY PROTEIN: adipocyte enhancer-binding protein 1 [Pantholops hodgsonii]
gene9099	TRIM14	2.33959	up	PREDICTED: tripartite motif-containing protein 14 isoform X2 [Ovis aries musimon]
gene18295	IGLON5	0.0874669	down	igLON family member 5 precursor [Bos taurus]
gene7857	ZNF608	9.0504	up	PREDICTED: zinc finger protein 608 isoform X3 [Ovis aries musimon]
gene28872	LOC102186952	0.0180419	down	PREDICTED: transcription elongation factor A N-terminal and central domain-containing protein-like isoform X1 [Ovis aries musimon]
gene14092	LOC102181136	0.0350428	down	.
gene4348	DFNA5	2.557	up	PREDICTED: non-syndromic hearing impairment protein 5 [Capra hircus]
gene11621	SLC3A1	3.85356	up	PREDICTED: neutral and basic amino acid transport protein rBAT isoform X1 [Capra hircus]
gene24234	SPRN	34.0149	up	shadow of prion protein [Capra hircus]
gene24560	BLNK	0.182223	down	PREDICTED: B-cell linker protein isoform X1 [Ovis aries]
gene13235	ACSS1	5.2791	up	PREDICTED: acetyl-coenzyme A synthetase 2-like, mitochondrial isoform X2 [Ovis aries musimon]
gene13716	JPH2	5.2791	up	PREDICTED: junctophilin-2 isoform X2 [Ovis aries musimon]
gene15698	LOC102191717	7.89632	up	PREDICTED: caspase-1-like [Myotis lucifugus]
gene27705	RTN4R	0.206199	down	PREDICTED: reticulon-4 receptor isoform X1 [Ovis aries musimon]
gene7302	GM2A	0.454665	down	PREDICTED: ganglioside GM2 activator isoform X1 [Capra hircus]
gene16225	KLHL17	2.02503	up	PREDICTED: pleckstrin homology domain-containing family N member 1 isoform X18 [Ovis aries musimon]
gene16871	RFLNA	49.2001	up	PREDICTED: filamin-interacting protein FAM101A isoform X2 [Ovis aries musimon]
gene17233	MAF	0.430636	down	PREDICTED: transcription factor Maf [Felis catus]
gene21142	DEGS2	0.343817	down	PREDICTED: sphingolipid delta(4)-desaturase/C4-hydroxylase DES2 isoform X2 [Ovis aries musimon]
gene3384	LOC102176090	0.0896177	down	PREDICTED: uncharacterized protein LOC102176090 [Capra hircus]
gene9314	ASPN	11.099	up	PREDICTED: asporin [Ovis aries]
gene27490	LOC108634610	0.0185942	down	.
gene22558	DDAH2	3.50526	up	N(G),N(G)-dimethylarginine dimethylaminohydrolase 2-like isoform 1 [Cricetulus griseus]
gene18039	CEACAM19	0.391494	down	PREDICTED: carcinoembryonic antigen-related cell adhesion molecule 19 isoform X2 [Ovis aries musimon]
gene27463	LOC102169098	2.819	up	PREDICTED: melanoma-associated antigen D4-like isoform X1 [Capra hircus]
gene5718	BCAT1	5.97286	up	PREDICTED: branched-chain-amino-acid aminotransferase, cytosolic isoform X1 [Bubalus bubalis]
gene7479	PROB1	0.0785443	down	PREDICTED: proline-rich basic protein 1 isoform X2 [Ovis aries musimon]
gene1661	NIF3L1	2.18746	up	PREDICTED: putative GTP cyclohydrolase 1 type 2 NIF3L1 isoform X1 [Bison bison bison]
gene21040	HYPK	0.43575	down	PREDICTED: LOW QUALITY PROTEIN: huntingtin interacting protein K [Vicugna pacos]
gene4812	CSRP2	0.432427	down	PREDICTED: cysteine and glycine-rich protein 2 isoform X1 [Ailuropoda melanoleuca]
gene25118	LOC108634151	0.322686	down	TPA: Putative uncharacterized protein C10orf41-like [Bos taurus]
gene21308	VOPP1	0.0520636	down	PREDICTED: vesicular, overexpressed in cancer, prosurvival protein 1 [Pantholops hodgsonii]
gene7609	ARID3A	0.470033	down	PREDICTED: AT-rich interactive domain-containing protein 3A isoform X4 [Ovis aries musimon]
gene13727	WISP2	4.71501	up	PREDICTED: WNT1-inducible-signaling pathway protein 2 [Ovis aries musimon]
gene5914	RIMKLB	2.21801	up	PREDICTED: beta-citryl-glutamate synthase B isoform X1 [Bubalus bubalis]
gene11625	SIX2	0.163533	down	PREDICTED: homeobox protein SIX2 isoform X2 [Ovis aries]
gene1426	LOC102186814	2.26667	up	PREDICTED: nuclear body protein SP140-like protein isoform X10 [Ovis aries musimon]
gene3400	PRR9	11.6623	up	Proline-rich protein 9, partial [Bos mutus]
gene9770	FAXC	6.02737	up	hypothetical protein PANDA_010960, partial [Ailuropoda melanoleuca]
gene27461	LOC102189471	0.00939293	down	PREDICTED: protein Shroom2 isoform X4 [Ovis aries musimon]
gene6209	ARHGAP8	0.233502	down	PREDICTED: rho GTPase-activating protein 8 isoform X2 [Ovis aries musimon]
gene5963	ENO2	6.45702	up	Gamma-enolase, partial [Bos mutus]
gene9348	GADD45G	2.30879	up	PREDICTED: growth arrest and DNA damage-inducible protein GADD45 gamma [Ovis aries]
gene20844	PSTPIP1	0.00949077	down	PREDICTED: proline-serine-threonine phosphatase-interacting protein 1 isoform X6 [Ovis aries musimon]
gene4194	IRF5	0.244445	down	PREDICTED: interferon regulatory factor 5 isoform X1 [Capra hircus]
gene21878	CAND2	0.340517	down	PREDICTED: cullin-associated NEDD8-dissociated protein 2 isoform X3 [Ovis aries musimon]
gene25699	JAM3	46.4668	up	PREDICTED: junctional adhesion molecule C [Ovis aries]
gene18276	KLK5	0.230127	down	PREDICTED: kallikrein-5 [Capra hircus]
gene14164	SLCO5A1	0.493055	down	PREDICTED: solute carrier organic anion transporter family member 5A1 isoform X1 [Ovis aries musimon]
gene8033	ACER1	0.200129	down	PREDICTED: alkaline ceramidase 1 isoform X1 [Capra hircus]
gene5905	SLC2A3	2.42591	up	solute carrier family 2, facilitated glucose transporter member 3 [Ovis aries]
gene13291	DIP2C	2.22329	up	PREDICTED: disco-interacting protein 2 homolog C isoform X1 [Bos taurus]
gene15379	MRVI1	0.171573	down	PREDICTED: protein MRVI1 isoform X2 [Capra hircus]
gene817	RBP1	2.3201	up	PREDICTED: LOW QUALITY PROTEIN: retinol-binding protein 1 isoform X2 [Ovis aries musimon]
gene18283	KLK11	0.357414	down	PREDICTED: kallikrein-11 isoform X1 [Bos taurus]
gene15292	LOC102175225	92.0225	up	PREDICTED: LOW QUALITY PROTEIN: interferon-induced very large GTPase 1-like [Bos taurus]
gene24557	TLL2	0.172695	down	PREDICTED: tolloid-like protein 2 isoform X4 [Ovis aries musimon]
gene5176	MUC19	0.0387708	down	PREDICTED: submaxillary mucin-like protein isoform X1 [Bos taurus]
gene17227	NUDT7	30.6742	up	PREDICTED: peroxisomal coenzyme A diphosphatase NUDT7 isoform X1 [Ovis aries musimon]
gene22784	KCNK5	0.30732	down	PREDICTED: potassium channel subfamily K member 5 [Pantholops hodgsonii]
gene20021	SMIM5	0.448486	down	PREDICTED: small integral membrane protein 5 isoform X1 [Capra hircus]
gene26155	SLC22A18	0.488397	down	PREDICTED: solute carrier family 22 member 18 isoform X2 [Ovis aries musimon]
gene9910	MYB	2.9174	up	PREDICTED: transcriptional activator Myb [Capra hircus]
gene17808	LOC106501765	3.60037	up	PREDICTED: zinc finger protein 420-like isoform X1 [Bubalus bubalis]
gene7343	SH3TC2	2.07632	up	PREDICTED: SH3 domain and tetratricopeptide repeat-containing protein 2 isoform X3 [Ovis aries]
gene3921	ATP6V0E2	2.4962	up	PREDICTED: V-type proton ATPase subunit e 2 isoform X2 [Ovis aries musimon]
gene26110	LOC102185156	4.78335	up	PREDICTED: aldehyde dehydrogenase family 3 member B2 isoform X3 [Ovis aries musimon]
gene13100	BEND7	2.76588	up	PREDICTED: BEN domain-containing protein 7 isoform X11 [Ovis aries musimon]
gene25654	ROBO3	0.263403	down	PREDICTED: roundabout homolog 3 isoform X3 [Ovis aries musimon]
gene28493	LOC108635225	193.156	up	PREDICTED: dedicator of cytokinesis protein 11-like, partial [Bison bison bison]
gene19860	LOC108638312	90.2003	up	PREDICTED: uncharacterized protein LOC102187527 [Capra hircus]
gene25196	LOC102191766	90.2003	up	PREDICTED: core histone macro-H2A.2-like isoform X1 [Ictidomys tridecemlineatus]
gene26077	LOC108634225	4.38202	up	PREDICTED: phosphatidylserine synthase 2 isoform X1, partial [Ovis aries]
gene10575	UNC13C	0.20902	down	PREDICTED: protein unc-13 homolog C [Capra hircus]
gene26546	PRRG1	0.491253	down	PREDICTED: transmembrane gamma-carboxyglutamic acid protein 1-like isoform X3 [Bubalus bubalis]
gene14110	STMN2	3.44047	up	PREDICTED: stathmin-2 [Trichechus manatus latirostris]
gene27765	LONRF3	3.11755	up	PREDICTED: LON peptidase N-terminal domain and RING finger protein 3 isoform X1 [Ovis aries musimon]
gene19640	LOC102185866	2.02774	up	PREDICTED: signal transducer and activator of transcription 5A [Bubalus bubalis]
gene13643	LOC102177994	0.436985	down	PREDICTED: uncharacterized protein C20orf24 homolog isoform X2 [Ovis aries musimon]
gene28812	LOC108635494	7.18768	up	PREDICTED: dedicator of cytokinesis protein 11-like, partial [Bos taurus]
gene25195	AIFM2	2.45631	up	PREDICTED: apoptosis-inducing factor 2 isoform X1 [Ovis aries]
gene20588	ARRDC4	0.375333	down	PREDICTED: arrestin domain-containing protein 4 isoform X2 [Ovis aries musimon]
gene6746	LOC102186288	0.0310607	down	PREDICTED: transmembrane protease serine 11E-like [Capra hircus]
gene12929	PCDH17	3.62901	up	PREDICTED: protocadherin-17 isoform X3 [Ovis aries musimon]
gene10762	CHST14	2.222	up	PREDICTED: carbohydrate sulfotransferase 14 isoform X2 [Ovis aries musimon]
gene2451	TMEM125	0.429031	down	PREDICTED: transmembrane protein 125 [Ovis aries musimon]
gene3106	OLFML3	4.05155	up	PREDICTED: homeodomain-interacting protein kinase 1-like [Propithecus coquereli]
gene27238	GTPBP6	2.26055	up	PREDICTED: putative GTP-binding protein 6 isoform X1 [Bos taurus]
gene7456	SLC4A9	0.279691	down	PREDICTED: anion exchange protein 4 isoform X4 [Ovis aries musimon]
gene25035	VSTM4	18.5867	up	PREDICTED: V-set and transmembrane domain-containing protein 4 isoform X2 [Ovis aries musimon]
gene20282	PDE4D	2.73334	up	PREDICTED: cAMP-specific 3',5'-cyclic phosphodiesterase 4D isoform X3 [Ovis aries musimon]
gene15942	LOC102183990	0.0803924	down	PREDICTED: left-right determination factor 2-like [Ovis aries musimon]
gene21405	MYRIP	15.9445	up	PREDICTED: rab effector MyRIP isoform X2 [Ovis aries musimon]
gene1102	PADI3	0.399937	down	PREDICTED: protein-arginine deiminase type-3 isoform X1 [Bos taurus]
gene4488	CFTR	3.04789	up	PREDICTED: cystic fibrosis transmembrane conductance regulator [Capra hircus]
gene25060	FAM25A	0.41277	down	PREDICTED: protein FAM25A [Ovis aries musimon]
gene3143	CD101	0.270628	down	PREDICTED: immunoglobulin superfamily member 2 isoform X1 [Capra hircus]
gene6008	GALNT8	0.343367	down	PREDICTED: probable polypeptide N-acetylgalactosaminyltransferase 8 [Bison bison bison]
gene7906	LOC102188306	0.189561	down	PREDICTED: zinc finger protein 706-like, partial [Capra hircus]
gene15469	USP2	0.478526	down	PREDICTED: ubiquitin carboxyl-terminal hydrolase 2 isoform X1 [Capra hircus]
gene26238	POF1B	0.273783	down	PREDICTED: protein POF1B isoform X1 [Capra hircus]
gene10529	GALK2	0.425024	down	PREDICTED: N-acetylgalactosamine kinase isoform 1 [Equus caballus]
gene27802	RASA3	176.756	up	PREDICTED: ras GTPase-activating protein 3 isoform X2 [Ovis aries musimon]
gene22958	NFATC1	6.93459	up	PREDICTED: nuclear factor of activated T-cells, cytoplasmic 1 isoform X4 [Ovis aries musimon]
gene11972	IFT172	2.6764	up	PREDICTED: intraflagellar transport protein 172 homolog [Capra hircus]
gene10628	LOC102173195	2.1572	up	PREDICTED: cytochrome b-c1 complex subunit 7-like [Bubalus bubalis]
gene6660	SGCB	2.95077	up	PREDICTED: beta-sarcoglycan isoform X2 [Ovis aries musimon]
gene20479	FAM105A	0.283361	down	PREDICTED: inactive ubiquitin thioesterase FAM105A isoform X2 [Ovis aries musimon]
gene26692	NHS	5.36545	up	PREDICTED: nance-Horan syndrome protein isoform X4 [Ovis aries musimon]
gene12066	OSR1	174.934	up	PREDICTED: protein odd-skipped-related 1 isoform 1 [Ceratotherium simum simum]
gene6500	SPP1	2.71631	up	secreted phosphoprotein 1 precursor [Capra hircus]
gene1837	LYPD6B	0.271493	down	PREDICTED: ly6/PLAUR domain-containing protein 6B isoform X1 [Ovis aries]
gene10099	PNLDC1	0.423017	down	PREDICTED: poly(A)-specific ribonuclease PARN-like domain-containing protein 1 isoform X2 [Ovis aries musimon]
gene21775	LOC102190274	0.463916	down	Coiled-coil domain-containing protein 72 [Heterocephalus glaber]
gene1237	CATSPER4	4.32195	up	PREDICTED: cation channel sperm-associated protein 4 isoform X5 [Ovis aries musimon]
gene12104	ATP6V1C2	0.312948	down	PREDICTED: V-type proton ATPase subunit C 2 isoform X2 [Capra hircus]
gene11081	SLC7A8	0.316739	down	PREDICTED: large neutral amino acids transporter small subunit 2 isoform X1 [Capra hircus]
gene6337	PRSS12	0.489441	down	PREDICTED: neurotrypsin isoform X2 [Ovis aries musimon]
gene12437	TMEM141	3.71454	up	transmembrane protein 141 [Bos taurus]
gene12592	SOX21	10.2045	up	PREDICTED: transcription factor SOX-21 isoform X2 [Ovis aries musimon]
gene7269	SGCD	80.178	up	PREDICTED: delta-sarcoglycan [Ovis aries]
gene5236	HMGA2	2.76067	up	PREDICTED: high mobility group protein HMGI-C isoform X1 [Loxodonta africana]
gene9059	GLIPR2	2.08314	up	PREDICTED: golgi-associated plant pathogenesis-related protein 1 isoform X1, partial [Ovis aries]
gene6957	SLC2A9	0.123123	down	PREDICTED: LOW QUALITY PROTEIN: solute carrier family 2, facilitated glucose transporter member 9 isoform X4 [Ovis aries musimon]
gene28626	LOC108633164	0.00535949	down	PREDICTED: protein S100-A7 isoform X1 [Capra hircus]
gene12473	RNF208	0.0439091	down	PREDICTED: RING finger protein 208 [Galeopterus variegatus]
gene11956	PLB1	0.314455	down	PREDICTED: phospholipase B1, membrane-associated [Capra hircus]
gene1933	LOC102179054	3.0332	up	PREDICTED: sodium channel protein type 1 subunit alpha isoform X1 [Ovis aries musimon]
gene27707	DGCR6L	0.452132	down	PREDICTED: protein DGCR6 isoform X2 [Ovis aries musimon]
gene13961	CPQ	0.411911	down	PREDICTED: carboxypeptidase Q isoform X1 [Capra hircus]
gene11947	ALK	2.33103	up	PREDICTED: ALK tyrosine kinase receptor [Bubalus bubalis]
gene20667	HAPLN3	9.35962	up	PREDICTED: hyaluronan and proteoglycan link protein 3 [Bubalus bubalis]
gene17528	FAM96B	0.438412	down	PREDICTED: mitotic spindle-associated MMXD complex subunit MIP18 [Pantholops hodgsonii]
gene12523	KDELC1	2.1779	up	PREDICTED: KDEL motif-containing protein 1 [Capra hircus]
gene27118	ARMCX1	5.19672	up	PREDICTED: armadillo repeat-containing X-linked protein 1 isoform X1 [Capra hircus]
gene21481	LOC102184009	2.0862	up	PREDICTED: LOW QUALITY PROTEIN: tubulin monoglycylase TTLL3-like isoform X11 [Ovis aries musimon]
gene10017	LOC102177708	3.01014	up	PREDICTED: NKG2D ligand 1-like [Ovis aries musimon]
gene433	FGF12	0.0345993	down	PREDICTED: fibroblast growth factor 12 isoform X1 [Trichechus manatus latirostris]
gene17621	ZFHX3	2.55575	up	PREDICTED: zinc finger homeobox protein 3 isoform X2 [Ovis aries musimon]
gene17547	FHOD1	2.11253	up	PREDICTED: FH1/FH2 domain-containing protein 1 isoform X2 [Ovis aries musimon]
gene12560	UGGT2	2.06243	up	PREDICTED: UDP-glucose:glycoprotein glucosyltransferase 2 isoform X2 [Pantholops hodgsonii]
gene27205	YPEL1	2.95556	up	PREDICTED: protein yippee-like 1 [Bos mutus]
gene6743	LOC102185449	0.265324	down	PREDICTED: transmembrane protease serine 11F [Capra hircus]
gene7633	LOC108636372	0.179462	down	PREDICTED: basigin-like, partial [Pantholops hodgsonii]
gene12267	ST6GALNAC6	0.380953	down	PREDICTED: alpha-N-acetylgalactosaminide alpha-2,6-sialyltransferase 6 isoform X1 [Capra hircus]
gene14859	ELF5	0.226328	down	PREDICTED: ETS-related transcription factor Elf-5 isoform X1 [Fukomys damarensis]
gene2603	ZCCHC11	2.76181	up	PREDICTED: terminal uridylyltransferase 4 isoform X1 [Capra hircus]
gene19503	STAC2	8.65558	up	PREDICTED: SH3 and cysteine-rich domain-containing protein 2 isoform X1 [Bos taurus]
gene13989	LOC108637473	0.453209	down	PREDICTED: cytochrome c oxidase subunit 6C [Camelus bactrianus]
gene8288	LOC106502282	160.356	up	PREDICTED: LOW QUALITY PROTEIN: mucin-16 isoform X5 [Ovis aries musimon]
gene23841	QPRT	2.68824	up	PREDICTED: LOW QUALITY PROTEIN: nicotinate-nucleotide pyrophosphorylase [carboxylating] [Bos mutus]
gene15842	LOC102173174	158.534	up	PREDICTED: ankyrin repeat domain-containing protein 26-like isoform X2 [Ovis aries musimon]
gene9636	FAM184A	158.534	up	PREDICTED: protein FAM184A isoform X1 [Bos taurus]
gene14284	FAM83A	0.337306	down	PREDICTED: LOW QUALITY PROTEIN: protein FAM83A [Capra hircus]
gene3809	VIPR2	0.186364	down	PREDICTED: vasoactive intestinal polypeptide receptor 2 isoform X3 [Ovis aries musimon]
gene16128	LOC102180869	0.22629	down	PREDICTED: espin isoform X5 [Ovis aries musimon]
gene17275	ATP2C2	0.450685	down	TPA: calcium-transporting ATPase type 2C member 2-like [Bos taurus]
gene13596	LOC102190531	0.00576654	down	.
gene4649	SOSTDC1	0.0741604	down	PREDICTED: sclerostin domain-containing protein 1 [Heterocephalus glaber]
gene14951	GDPD5	2.64488	up	PREDICTED: glycerophosphodiester phosphodiesterase domain-containing protein 5 isoform X1 [Ovis aries musimon]
gene27532	LOC108634640	36.9001	up	PREDICTED: dedicator of cytokinesis protein 11-like [Bos taurus]
gene26088	LOC102180655	2.09694	up	PREDICTED: interferon-induced transmembrane protein 3 [Ovis aries]
gene14200	LOC102191152	0.471266	down	PREDICTED: 25-hydroxycholesterol 7-alpha-hydroxylase isoform X1 [Ovis aries]
gene11656	STON1	3.89872	up	PREDICTED: stonin-1 [Capra hircus]
gene1850	TNFAIP6	72.8891	up	PREDICTED: tumor necrosis factor-inducible gene 6 protein [Capra hircus]
gene19076	SMTNL2	0.193267	down	PREDICTED: smoothelin-like protein 2 isoform X5 [Ovis aries musimon]
gene13637	EPB41L1	2.26897	up	PREDICTED: band 4.1-like protein 1 isoform X3 [Ovis aries musimon]
gene16650	GRK3	2.23027	up	PREDICTED: beta-adrenergic receptor kinase 2 isoform X3 [Ovis aries musimon]
gene27726	LOC106503969	5.21157	up	PREDICTED: serpin B6-like [Bubalus bubalis]
gene24117	LOC102191297	0.230815	down	PREDICTED: cytochrome P450 3A28-like [Capra hircus]
gene8171	RGL3	0.0253087	down	PREDICTED: ral guanine nucleotide dissociation stimulator-like 3 isoform X1 [Bubalus bubalis]
gene15279	APBB1	24.9038	up	PREDICTED: amyloid beta A4 precursor protein-binding family B member 1 isoform X2 [Ovis aries musimon]
gene27398	LOC108634578	0.126293	down	PREDICTED: phosphoinositide 3-kinase regulatory subunit 4 isoform X2 [Balaenoptera acutorostrata scammoni]
gene1568	BARD1	2.40591	up	PREDICTED: BRCA1-associated RING domain protein 1 isoform X3 [Ovis aries musimon]
gene11725	SH3RF3	3.11411	up	PREDICTED: SH3 domain-containing RING finger protein 3 isoform X2 [Ovis aries musimon]
gene17950	LOC108637984	147.6	up	hypothetical protein M513_09507 [Trichuris suis]
gene23241	MAPK4	6.48499	up	PREDICTED: mitogen-activated protein kinase 4 isoform X2 [Ovis aries musimon]
gene23883	PRSS53	2.01537	up	PREDICTED: serine protease 53 isoform X3 [Bos taurus]
gene9674	FRK	2.3306	up	PREDICTED: tyrosine-protein kinase FRK [Capra hircus]
gene2467	ARTN	5.2389	up	PREDICTED: artemin isoform X3 [Ovis aries musimon]
gene7182	VCAN	8.1241	up	PREDICTED: versican core protein isoform X1 [Capra hircus]
gene7451	APBB3	2.35656	up	PREDICTED: amyloid beta A4 precursor protein-binding family B member 3 isoform X4 [Ovis aries musimon]
gene8514	GDF15	0.440598	down	PREDICTED: growth/differentiation factor 15 [Capra hircus]
gene14104	ZBTB10	2.95496	up	PREDICTED: zinc finger and BTB domain-containing protein 10 isoform X2 [Ovis aries musimon]
gene25998	CST6	0.207071	down	PREDICTED: cystatin-M [Ovis aries]
gene6980	BST1	0.432921	down	PREDICTED: ADP-ribosyl cyclase/cyclic ADP-ribose hydrolase 2 isoform X1 [Bos taurus]
gene11716	KIAA1841	2.69373	up	PREDICTED: uncharacterized protein KIAA1841 homolog isoform X1 [Ovis aries]
gene7963	PIP5K1C	2.03453	up	PREDICTED: phosphatidylinositol 4-phosphate 5-kinase type-1 gamma isoform X1 [Bubalus bubalis]
gene20921	PRKD1	5.30823	up	PREDICTED: serine/threonine-protein kinase D1 isoform X1 [Bos taurus]
gene17668	RHPN2	2.58149	up	PREDICTED: rhophilin-2 isoform X3 [Ovis aries musimon]
gene9339	ROR2	0.489918	down	PREDICTED: tyrosine-protein kinase transmembrane receptor ROR2 isoform X3 [Ovis aries musimon]
gene25375	RHOU	3.89501	up	PREDICTED: rho-related GTP-binding protein RhoU [Ovis aries musimon]
gene1611	CPO	0.448838	down	PREDICTED: carboxypeptidase O [Ovis aries musimon]
gene12070	KCNS3	67.4224	up	PREDICTED: potassium voltage-gated channel subfamily S member 3 [Capra hircus]
gene502	LOC102181164	0.213974	down	PREDICTED: transmembrane epididymal protein 1-like [Pantholops hodgsonii]
gene2165	OCA2	0.00641629	down	PREDICTED: P protein-like [Capra hircus]
gene10260	JDP2	6.07409	up	PREDICTED: jun dimerization protein 2 isoform X1 [Ovis aries]
gene27507	LOC108634621	0.0135987	down	PREDICTED: U2 small nuclear ribonucleoprotein auxiliary factor 35 kDa subunit-related protein 2-like [Pantholops hodgsonii]
gene12027	POMC	0.0506174	down	RecName: Full=Pro-opiomelanocortin; Short=POMC; AltName: Full=Corticotropin-lipotropin; Contains: RecName: Full=NPP; Contains: RecName: Full=Melanotropin gamma; AltName: Full=Gamma-MSH; Contains: RecName: Full=Corticotropin; AltName: Full=Adrenocorticotropic hormone; Short=ACTH; Contains: RecName: Full=Melanotropin alpha; AltName: Full=Alpha-MSH; Contains: RecName: Full=Corticotropin-like interme…
gene4365	HOXA1	23.3853	up	PREDICTED: homeobox protein Hox-A1 isoform X1 [Capra hircus]
gene870	RAB6B	6.80298	up	PREDICTED: ras-related protein Rab-6B [Ovis aries]
gene6668	RASL11B	138.489	up	PREDICTED: ras-like protein family member 11B [Ovis aries]
gene25980	RNASEH2C	0.481521	down	PREDICTED: ribonuclease H2 subunit C [Ovis aries musimon]
gene8761	LOC108636541	0.337287	down	PREDICTED: cyclin-dependent kinase inhibitor 2A, isoforms 1/2/3-like [Bubalus bubalis]
gene14625	LOC102169497	3.84946	up	PREDICTED: LOW QUALITY PROTEIN: putative olfactory receptor 5AK3 [Ovis aries]
gene4129	FAM180A	4.55557	up	PREDICTED: protein FAM180A [Capra hircus]
gene10496	SHF	0.368323	down	PREDICTED: SH2 domain-containing adapter protein F isoform X8 [Ovis aries musimon]
gene27392	GPR173	7.82039	up	PREDICTED: probable G-protein coupled receptor 173 isoform X1 [Capra hircus]
gene15683	MMP20	0.255112	down	PREDICTED: matrix metalloproteinase-20 [Capra hircus]
gene22594	GPSM3	8.8378	up	PREDICTED: G-protein-signaling modulator 3 isoform X1 [Capra hircus]
gene5010	GALNT6	5.30103	up	PREDICTED: polypeptide N-acetylgalactosaminyltransferase 6 [Capra hircus]
gene11398	MGAT4A	7.359	up	PREDICTED: alpha-1,3-mannosyl-glycoprotein 4-beta-N-acetylglucosaminyltransferase A [Pantholops hodgsonii]
gene3402	PGLYRP3	0.395984	down	PREDICTED: peptidoglycan recognition protein 3 isoform X1 [Ovis aries]
gene13248	LOC102175311	0.324056	down	PREDICTED: calmodulin-like [Capra hircus]
gene13366	TGM3	0.229466	down	PREDICTED: protein-glutamine gamma-glutamyltransferase E [Capra hircus]
gene6172	FAM109B	7.74447	up	PREDICTED: sesquipedalian-2 [Capra hircus]
gene5720	SOX5	4.27085	up	PREDICTED: transcription factor SOX-6-like isoform X2 [Bubalus bubalis]
gene10110	PARK2	0.321287	down	PREDICTED: E3 ubiquitin-protein ligase parkin [Capra hircus]
gene12870	RUBCNL	0.10719	down	PREDICTED: uncharacterized protein KIAA0226-like homolog [Capra hircus]
gene22051	LOC108633536	4.49273	up	PREDICTED: serpin B6-like [Bubalus bubalis]
gene27483	LOC108634606	0.427666	down	PREDICTED: retinoic acid receptor RXR-alpha isoform X1 [Ovis aries musimon]
gene8615	GFPT2	6.3778	up	PREDICTED: glutamine--fructose-6-phosphate aminotransferase [isomerizing] 2 [Ovis aries]
gene22666	ADGRF1	0.194682	down	PREDICTED: probable G-protein coupled receptor 110 [Capra hircus]
gene4367	HOXA2	133.023	up	PREDICTED: homeobox protein Hox-A2 [Ovis aries musimon]
gene9304	AAED1	2.07025	up	PREDICTED: thioredoxin-like protein AAED1 isoform X1 [Ovis aries]
gene5520	CHPT1	5.51224	up	PREDICTED: cholinephosphotransferase 1 isoform X2 [Ovis aries musimon]
gene4844	RASSF9	131.2	up	PREDICTED: ras association domain-containing protein 9 [Capra hircus]
gene1487	OBSL1	2.28469	up	PREDICTED: obscurin-like protein 1 isoform X2 [Ovis aries musimon]
gene7570	ATP8B3	3.80799	up	PREDICTED: phospholipid-transporting ATPase IK isoform X2 [Ovis aries musimon]
gene21079	OTUB2	0.402585	down	PREDICTED: ubiquitin thioesterase OTUB2 [Fukomys damarensis]
gene8587	ZNF879	2.84567	up	PREDICTED: zinc finger protein 879 isoform X7 [Ovis aries musimon]
gene20315	GPX8	2.61186	up	PREDICTED: probable glutathione peroxidase 8 isoform X1 [Capra hircus]
gene1201	IL22RA1	0.262101	down	PREDICTED: interleukin-22 receptor subunit alpha-1 isoform X1 [Capra hircus]
gene8105	ZNF177	2.17219	up	PREDICTED: zinc finger protein 177 isoform X2 [Bos taurus]
gene5650	LOC102180290	2.25739	up	PREDICTED: ubl carboxyl-terminal hydrolase 18 isoform X2 [Ovis aries musimon]
gene23553	VASN	0.368587	down	PREDICTED: vasorin-like [Ovis aries musimon]
gene2349	MANEAL	6.20696	up	glycoprotein endo-alpha-1,2-mannosidase-like protein precursor [Bos taurus]
gene4388	TRIL	0.300067	down	PREDICTED: TLR4 interactor with leucine rich repeats [Ovis aries]
gene24564	C26H10orf131	12.3	up	PREDICTED: coiled-coil and C2 domain-containing protein 2A-like [Capra hircus]
gene13651	LOC108633201	0.403339	down	PREDICTED: 60S ribosomal protein L9 [Callithrix jacchus]
gene20408	CAPSL	0.0293908	down	PREDICTED: calcyphosin-like protein isoform X2 [Ovis aries]
gene11995	OST4	0.46389	down	PREDICTED: dolichyl-diphosphooligosaccharide--protein glycosyltransferase subunit 4 isoform X1 [Capra hircus]
gene26930	CT55	21.563	up	PREDICTED: putative helicase Mov10l1-like [Capra hircus]
gene7603	ARHGAP45	0.423851	down	PREDICTED: minor histocompatibility protein HA-1 isoform X8 [Ovis aries musimon]
gene11501	SFXN5	0.464046	down	PREDICTED: sideroflexin-5 isoform X1 [Bubalus bubalis]
gene15007	LOC102173955	30.5223	up	PREDICTED: beta-galactosidase-1-like protein 2-like isoform X1 [Bubalus bubalis]
gene9457	SLC46A2	0.38299	down	PREDICTED: thymic stromal cotransporter homolog [Bison bison bison]
gene3178	FMO5	0.482969	down	PREDICTED: dimethylaniline monooxygenase [N-oxide-forming] 5 isoform X1 [Ovis aries]
gene13203	RALGAPA2	2.02247	up	PREDICTED: ral GTPase-activating protein subunit alpha-2 isoform X5 [Ovis aries musimon]
gene1089	ARHGEF19	0.236746	down	PREDICTED: rho guanine nucleotide exchange factor 19 isoform X3 [Ovis aries musimon]
gene24955	WDR17	2.07319	up	PREDICTED: WD repeat-containing protein 17 isoform X14 [Ovis aries]
gene12028	EFR3B	0.31269	down	PREDICTED: protein EFR3 homolog B isoform X6 [Ovis aries]
gene1847	RBM43	2.899	up	PREDICTED: RNA-binding protein 43 [Capra hircus]
gene7997	TNFAIP8L1	2.03328	up	PREDICTED: tumor necrosis factor alpha-induced protein 8-like protein 1 isoform X2 [Ovis aries musimon]
gene3082	WNT2B	6.03613	up	PREDICTED: protein Wnt-2b [Bos mutus]
gene24242	LOC102184116	30.0668	up	PREDICTED: uncharacterized protein LOC105606148 isoform X1 [Ovis aries musimon]
gene21232	TNFAIP2	2.74549	up	PREDICTED: tumor necrosis factor alpha-induced protein 2-like isoform X4 [Ovis aries musimon]
gene14902	BDNF	0.47738	down	Brain-derived neurotrophic factor, partial [Bos mutus]
gene10654	PLEKHO2	2.20979	up	PREDICTED: pleckstrin homology domain-containing family O member 2 [Capra hircus]
gene12699	MRPL57	0.464318	down	PREDICTED: ribosomal protein 63, mitochondrial [Ovis aries musimon]
gene1321	SDC3	2.40919	up	PREDICTED: syndecan-3 [Ovis aries musimon]
gene3387	LOC108635656	0.0984988	down	PREDICTED: keratin-associated protein 10-9-like [Ovis aries]
gene9566	LCA5	5.37078	up	PREDICTED: lebercilin [Capra hircus]
gene26345	LOC102181106	3.36716	up	PREDICTED: protein Shroom4 [Capra hircus]
gene23812	CORO1A	8.7062	up	PREDICTED: coronin-1A isoform X2 [Capra hircus]
gene18593	PEG3	2.47709	up	RecName: Full=Paternally-expressed gene 3 protein
gene4615	IL6	118.445	up	interleukin-6 precursor [Capra hircus]
gene25676	CDON	7.13706	up	PREDICTED: cell adhesion molecule-related/down-regulated by oncogenes [Capra hircus]
gene26995	SLC6A14	0.331314	down	PREDICTED: sodium- and chloride-dependent neutral and basic amino acid transporter B(0+) isoform X1 [Capra hircus]
gene10680	LOC108636993	0.0898281	down	.
gene4130	LOC102168973	4.66946	up	.
gene4372	HOXA5	4.66946	up	PREDICTED: homeobox protein Hox-A5 [Tarsius syrichta]
gene3389	LOC108635658	0.0578485	down	.
gene15419	SOX6	2.36215	up	PREDICTED: transcription factor SOX-6 isoform X2 [Bison bison bison]
gene17025	LOC102170541	5.32282	up	PREDICTED: ribonuclease P protein subunit p30-like [Capra hircus]
gene17426	CAPNS2	0.343535	down	PREDICTED: calpain small subunit 2 [Capra hircus]
gene24194	CARD11	116.623	up	PREDICTED: caspase recruitment domain-containing protein 11 isoform X6 [Ovis aries musimon]
gene2727	PDE4B	0.425186	down	PREDICTED: cAMP-specific 3',5'-cyclic phosphodiesterase 4B isoform X1 [Capra hircus]
gene10079	LOC102180595	4.10001	up	PREDICTED: keratin, type I cytoskeletal 18 isoform X2 [Ovis aries musimon]
gene26812	SLITRK4	20.0445	up	PREDICTED: SLIT and NTRK-like protein 4 isoform X1 [Ovis aries]
gene20347	FGF10	7.92669	up	fibroblast growth factor 10 precursor [Ovis aries]
gene11522	ADD2	4.84547	up	PREDICTED: beta-adducin isoform X1 [Ovis aries musimon]
gene23878	HSD3B7	2.15652	up	PREDICTED: 3 beta-hydroxysteroid dehydrogenase type 7 isoform X3 [Ovis aries musimon]
gene15793	LOC106502944	3.95765	up	.
gene5336	GLS2	8.50373	up	PREDICTED: glutaminase liver isoform, mitochondrial isoform X1 [Capra hircus]
gene10484	BMP4	2.2168	up	bone morphogenetic protein 4, isoform CRA_b, partial [Mus musculus]
gene23631	CPPED1	2.35016	up	PREDICTED: serine/threonine-protein phosphatase CPPED1 isoform X2 [Ovis aries musimon]
gene25368	ACTA1	3.92918	up	PREDICTED: actin, alpha skeletal muscle [Cricetulus griseus]
gene23856	LOC102171833	0.271974	down	unnamed protein product [Homo sapiens]
gene17139	LOC102178931	0.0597452	down	ankyrin repeat domain-containing protein 26 [Bos taurus]
gene23094	ANKRD29	0.447213	down	PREDICTED: ankyrin repeat domain-containing protein 29 isoform X2 [Bubalus bubalis]
gene22976	CNDP1	0.170208	down	PREDICTED: beta-Ala-His dipeptidase isoform X2 [Ovis aries musimon]
gene9641	CEP85L	2.89764	up	PREDICTED: centrosomal protein of 85 kDa-like isoform X3 [Ovis aries musimon]
gene10799	ACTC1	5.75141	up	PREDICTED: actin, alpha cardiac muscle 1 [Corvus cornix cornix]
gene16613	NEFH	4.34531	up	PREDICTED: neurofilament heavy polypeptide isoform X1 [Bos taurus]
gene11767	IL1F10	0.0331314	down	PREDICTED: interleukin-1 family member 10 isoform X1 [Capra hircus]
gene19608	KRT9	0.0331314	down	PREDICTED: keratin, type I cytoskeletal 19-like isoform X1 [Capra hircus]
gene17368	ADCY7	0.491668	down	PREDICTED: adenylate cyclase type 7 isoform X3 [Ovis aries musimon]
gene21864	HRH1	0.409399	down	PREDICTED: histamine H1 receptor isoform X1 [Capra hircus]
gene5969	GNB3	9.89209	up	guanine nucleotide-binding protein G(I)/G(S)/G(T) subunit beta-3 [Bos taurus]
gene19156	YBX2	6.18256	up	PREDICTED: Y-box-binding protein 2 isoform X2 [Ovis aries musimon]
gene6248	TTLL8	0.130159	down	PREDICTED: protein monoglycylase TTLL8 isoform X6 [Ovis aries musimon]
gene14982	UCP2	3.16101	up	mitochondrial uncoupling protein 2 [Bos taurus]
gene2504	HPDL	2.20431	up	PREDICTED: 4-hydroxyphenylpyruvate dioxygenase-like protein [Capra hircus]
gene12137	RNF144A	27.3334	up	PREDICTED: probable E3 ubiquitin-protein ligase RNF144A isoform X1 [Canis lupus familiaris]
gene10555	TMOD2	4.05289	up	PREDICTED: tropomodulin-2 isoform X1 [Capra hircus]
gene5789	PLBD1	0.480783	down	PREDICTED: phospholipase B-like 1 [Bison bison bison]
gene12489	ENTPD2	0.338258	down	PREDICTED: ectonucleoside triphosphate diphosphohydrolase 2 isoform X2 [Ovis aries musimon]
gene21024	TGM5	0.212298	down	PREDICTED: protein-glutamine gamma-glutamyltransferase 5 isoform X2 [Ovis aries musimon]
gene18907	LYRM9	0.445044	down	PREDICTED: LYR motif-containing protein 9 [Bos mutus]
gene18021	LYPD5	0.288073	down	PREDICTED: ly6/PLAUR domain-containing protein 5 [Capra hircus]
gene6802	ADAMTS3	18.8297	up	PREDICTED: A disintegrin and metalloproteinase with thrombospondin motifs 3 isoform X3 [Ovis aries musimon]
gene200	LOC102180153	0.465319	down	PREDICTED: transmembrane protein 45A-like isoform X1 [Capra hircus]
gene4963	KRT79	12.3911	up	PREDICTED: keratin, type II cytoskeletal 79 isoform X2 [Ovis aries musimon]
gene15881	TGFB2	5.0351	up	PREDICTED: transforming growth factor beta-2 isoform X1 [Ovis aries]
gene8605	C7H5orf45	0.482709	down	PREDICTED: UPF0544 protein C5orf45 homolog isoform X1 [Ovis aries musimon]
gene23282	LOC108633791	0.379631	down	PREDICTED: uncharacterized protein LOC101123602 isoform X1 [Ovis aries]
gene15750	PRELP	18.526	up	PREDICTED: prolargin [Capra hircus]
gene16534	SLC2A11	2.35216	up	PREDICTED: solute carrier family 2, facilitated glucose transporter member 11 isoform X2 [Ovis aries musimon]
gene25662	FEZ1	0.0981199	down	PREDICTED: fasciculation and elongation protein zeta-1 [Ovis aries]
gene21047	GPR68	8.65558	up	PREDICTED: ovarian cancer G-protein coupled receptor 1 [Ovis aries]
gene35	KRTAP11-1	0.201404	down	keratin-associated protein 11-1 [Capra hircus]
gene4386	JAZF1	3.29736	up	juxtaposed with another zinc finger protein 1 [Homo sapiens]
gene12659	DACH1	50.1113	up	PREDICTED: dachshund homolog 1-like [Bubalus bubalis]
gene17930	LOC108638071	0.0182223	down	PREDICTED: LOW QUALITY PROTEIN: uncharacterized protein LOC105613868 [Ovis aries musimon]
gene20422	ADAMTS12	4.1701	up	PREDICTED: A disintegrin and metalloproteinase with thrombospondin motifs 12 [Capra hircus]
gene17689	WTIP	2.8772	up	PREDICTED: Wilms tumor protein 1-interacting protein isoform X3 [Ovis aries musimon]
gene26089	LOC106501751	18.2223	up	PREDICTED: interferon-induced transmembrane protein 1-like [Ovis aries musimon]
gene10589	MNS1	2.44729	up	PREDICTED: meiosis-specific nuclear structural protein 1 [Ovis aries musimon]
gene15473	MCAM	8.54169	up	PREDICTED: cell surface glycoprotein MUC18 isoform X2 [Ovis aries musimon]
gene15285	DNHD1	2.15023	up	PREDICTED: dynein heavy chain domain-containing protein 1 [Capra hircus]
gene10493	DUOXA2	0.345205	down	PREDICTED: dual oxidase maturation factor 2 isoform X2 [Ovis aries musimon]
gene7588	GAMT	3.47208	up	PREDICTED: guanidinoacetate N-methyltransferase isoform X1 [Pantholops hodgsonii]
gene2450	CFAP57	0.41258	down	PREDICTED: cilia- and flagella-associated protein 57 isoform X2 [Ovis aries]
gene24222	PDGFA	2.04844	up	PREDICTED: platelet-derived growth factor subunit A isoform X3 [Ovis aries musimon]
gene12614	SLITRK5	100.223	up	PREDICTED: SLIT and NTRK-like protein 5 isoform X2 [Ovis aries musimon]
gene6809	ALB	0.220876	down	PREDICTED: serum albumin [Capra hircus]
gene20190	FAM169A	25.5112	up	PREDICTED: soluble lamin-associated protein of 75 kDa [Capra hircus]
gene27024	PAK3	2.07311	up	PREDICTED: serine/threonine-protein kinase PAK 3 isoform X1 [Fukomys damarensis]
gene1072	SATB1	14.1223	up	PREDICTED: DNA-binding protein SATB1 isoform X3 [Ovis aries musimon]
gene9866	ENPP3	0.00911114	down	PREDICTED: ectonucleotide pyrophosphatase/phosphodiesterase family member 3 isoform X1 [Ovis aries]
gene4481	LOC106502031	2.15083	up	PREDICTED: caveolin-1 isoform X2 [Bos taurus]
gene253	CD96	0.316628	down	PREDICTED: T-cell surface protein tactile [Capra hircus]
gene8052	C3	48.289	up	PREDICTED: complement C3 [Bubalus bubalis]
gene3396	SPRR4	0.0189815	down	PREDICTED: uncharacterized protein LOC105611808 isoform X1 [Ovis aries]
gene12799	POSTN	25.0556	up	PREDICTED: periostin isoform X1 [Ovis aries]
gene21045	FRMD5	10.1741	up	PREDICTED: FERM domain-containing protein 5 isoform X2 [Ovis aries]
gene17765	KIRREL2	96.5781	up	PREDICTED: kin of IRRE-like protein 2 isoform X3 [Ovis aries musimon]
gene26009	CD248	4.79534	up	PREDICTED: endosialin isoform X2 [Ovis aries musimon]
gene7300	SLC36A2	0.113889	down	PREDICTED: proton-coupled amino acid transporter 2 [Capra hircus]
gene24309	CPXM2	0.157926	down	PREDICTED: inactive carboxypeptidase-like protein X2 isoform X2 [Ovis aries musimon]
gene20729	HOMER2	0.296474	down	homer protein homolog 2 [Bos taurus]
gene2968	EXTL2	0.417779	down	PREDICTED: exostosin-like 2 [Capra hircus]
gene7581	REEP6	0.34393	down	PREDICTED: receptor expression-enhancing protein 6 isoform X4 [Ovis aries musimon]
gene10307	PAPLN	0.371993	down	PREDICTED: papilin isoform X5 [Ovis aries musimon]
gene14686	LOC108637647	46.4668	up	PREDICTED: fatty acid desaturase 2-like protein FADS2P1-like [Pantholops hodgsonii]
gene13057	NEBL	0.336987	down	PREDICTED: LIM zinc-binding domain-containing Nebulette isoform X1 [Capra hircus]
gene5008	SLC4A8	7.49138	up	PREDICTED: electroneutral sodium bicarbonate exchanger 1 isoform X1 [Mustela putorius furo]
gene13120	C1QL3	24.1445	up	PREDICTED: complement C1q-like protein 3 [Orcinus orca]
gene19872	LOC102190167	2.56413	up	PREDICTED: L-xylulose reductase-like [Capra hircus]
gene13963	TSPYL5	92.9336	up	PREDICTED: testis-specific Y-encoded-like protein 5 isoform X2 [Ovis aries musimon]
gene20586	FAM169B	92.9336	up	PREDICTED: protein FAM169B [Capra hircus]
gene4653	MEOX2	92.9336	up	PREDICTED: LOW QUALITY PROTEIN: homeobox protein MOX-2 [Myotis lucifugus]
gene13551	NOL4L	3.48367	up	PREDICTED: nucleolar protein 4-like isoform X2 [Ovis aries musimon]
gene18184	HSD17B14	0.39892	down	PREDICTED: 17-beta-hydroxysteroid dehydrogenase 14 [Pantholops hodgsonii]
gene7746	TRIM7	0.301255	down	PREDICTED: tripartite motif-containing protein 7 isoform X3 [Ovis aries musimon]
gene27239	PPP2R3B	2.0083	up	PREDICTED: serine/threonine-protein phosphatase 2A regulatory subunit B'' subunit beta isoform X4 [Ovis aries musimon]
gene3382	LOC106501816	0.0387708	down	.
gene25277	BICC1	23.689	up	PREDICTED: protein bicaudal C homolog 1 isoform X1 [Ovis aries]
gene20395	GDNF	3.55904	up	Glial cell line-derived neurotrophic factor, partial [Bos mutus]
gene27577	CLCN4	0.461275	down	H(+)/Cl(-) exchange transporter 4, partial [Bos mutus]
gene4369	LOC108635847	91.1114	up	PREDICTED: uncharacterized protein LOC102949669 [Panthera tigris altaica]
gene6887	PRKG2	0.0959067	down	PREDICTED: cGMP-dependent protein kinase 2 isoform X1 [Capra hircus]
gene19186	ATP1B2	0.296112	down	PREDICTED: sodium/potassium-transporting ATPase subunit beta-2 [Ovis aries]
gene11971	FNDC4	11.1156	up	PREDICTED: fibronectin type III domain-containing protein 4 [Ovis aries]
gene2993	VAV3	0.313195	down	PREDICTED: guanine nucleotide exchange factor VAV3 isoform X4 [Ovis aries musimon]
gene8858	LURAP1L	0.44525	down	PREDICTED: leucine rich adaptor protein 1-like isoform X2 [Ovis aries musimon]
gene8136	PDE4A	2.14475	up	PREDICTED: cAMP-specific 3',5'-cyclic phosphodiesterase 4A isoform X10 [Ovis aries musimon]
gene25205	HKDC1	0.303705	down	Putative hexokinase HKDC1, partial [Bos mutus]
gene12400	LOC102168737	6.07409	up	.
gene11321	TRIM36	2.42195	up	PREDICTED: E3 ubiquitin-protein ligase TRIM36 isoform X1 [Ovis aries]
gene14876	DEPDC7	2.09108	up	PREDICTED: DEP domain-containing protein 7 isoform X4 [Ovis aries musimon]
gene8578	OBSCN	0.455557	down	PREDICTED: obscurin isoform X13 [Bos taurus]
gene23895	ITGAX	2.11814	up	CR4 receptor subunit alphaX [Ovis aries]
gene4465	GPR85	0.0843624	down	PREDICTED: probable G-protein coupled receptor 85 isoform X1 [Capra hircus]
gene24412	RBM20	0.0396136	down	PREDICTED: RNA-binding protein 20 [Capra hircus]
gene26899	GRIA3	0.0396136	down	mKIAA4184 protein [Mus musculus]
gene13302	PROKR2	89.2891	up	PREDICTED: prokineticin receptor 2 [Capra hircus]
gene19321	SLC47A1	89.2891	up	PREDICTED: multidrug and toxin extrusion protein 1 isoform X3 [Ovis aries musimon]
gene24076	PCOLCE	0.244216	down	PREDICTED: procollagen C-endopeptidase enhancer 1 [Ovis aries]
gene16737	LOC102190983	0.336716	down	PREDICTED: LOW QUALITY PROTEIN: 2'-5'-oligoadenylate synthetase 3, 100kDa [Capra hircus]
gene17214	TMEM231	0.483808	down	PREDICTED: transmembrane protein 231 [Capra hircus]
gene21534	EIF4E3	2.06085	up	eukaryotic translation initiation factor 4E type 3 [Bos taurus]
gene19384	CACNA1G	3.27508	up	PREDICTED: voltage-dependent T-type calcium channel subunit alpha-1G isoform X3 [Ovis aries musimon]
gene19202	LOC102169702	0.0569446	down	PREDICTED: arachidonate 15-lipoxygenase B-like isoform X2 [Ovis aries musimon]
gene9283	FBP2	2.97102	up	PREDICTED: fructose-1,6-bisphosphatase isozyme 2 [Dipodomys ordii]
gene20792	LOC108638464	0.320313	down	.
gene19752	MAP3K14	2.39888	up	PREDICTED: mitogen-activated protein kinase kinase kinase 14 [Capra hircus]
gene11131	RIPK3	2.04289	up	PREDICTED: receptor-interacting serine/threonine-protein kinase 3 [Capra hircus]
gene26086	LOC108634238	4.55557	up	PREDICTED: interferon-induced transmembrane protein 3 [Ovis aries]
gene26066	CDHR5	0.290266	down	PREDICTED: cadherin-related family member 5 isoform X5 [Ovis aries musimon]
gene16371	C16H1orf21	2.67157	up	uncharacterized protein C1orf21 homolog [Bos taurus]
gene24743	AP3M2	2.41386	up	PREDICTED: AP-3 complex subunit mu-2 [Pantholops hodgsonii]
gene13601	MAP1LC3A	0.477779	down	microtubule-associated proteins 1A/1B light chain 3A [Bos taurus]
gene21163	LOC102168946	42.8223	up	.
gene21721	FAM212A	0.483	down	PREDICTED: protein FAM212A isoform X2 [Ovis aries musimon]
gene22896	TAP1	2.06121	up	PREDICTED: antigen peptide transporter 1, partial [Capra hircus]
gene14095	FABP9	0.0876071	down	PREDICTED: fatty acid-binding protein 9 [Capra hircus]
gene2268	TRPM8	22.3223	up	PREDICTED: transient receptor potential cation channel subfamily M member 8 [Capra hircus]
gene15958	LOC108637769	15.7926	up	TPA: protein-kinase, interferon-inducible double stranded RNA dependent inhibitor, repressor of (P58 repressor) [Bos taurus]
gene24648	LIPN	0.0414143	down	PREDICTED: lipase member N [Capra hircus]
gene1950	DHRS9	0.479928	down	Dehydrogenase/reductase SDR family member 9, partial [Bos mutus]
gene8927	LOC106502399	0.123541	down	.
gene11801	ATOH8	12.5278	up	PREDICTED: protein atonal homolog 8 isoform X2 [Ovis aries musimon]
gene3121	NGF	2.57426	up	PREDICTED: beta-nerve growth factor isoform X1 [Ovis aries musimon]
gene8672	LOC102174841	10.5689	up	PREDICTED: L-threonine 3-dehydrogenase, mitochondrial-like [Capra hircus]
gene7370	TRNAC-GCA	0.134427	down	.
gene20485	CTNND2	83.8225	up	PREDICTED: catenin delta-2 isoform X1 [Bos taurus]
gene1088	LOC108637009	0.144621	down	.
gene17030	PCDH18	2.31032	up	PREDICTED: protocadherin-18 isoform X1 [Capra hircus]
gene3407	LOC102168404	0.475025	down	PREDICTED: protein S100-A15A-like isoform X1 [Capra hircus]
gene3383	LOC102186542	0.113889	down	.
gene20502	ADCY2	2.98761	up	PREDICTED: adenylate cyclase type 2 [Ovis aries musimon]
gene27198	GNAZ	2.98761	up	PREDICTED: guanine nucleotide-binding protein G(z) subunit alpha [Ovis aries musimon]
gene24294	UROS	0.390477	down	PREDICTED: uroporphyrinogen-III synthase isoform X1 [Bison bison bison]
gene252	NECTIN3	2.46001	up	PREDICTED: nectin-3 isoform X3 [Ovis aries musimon]
gene18076	FOSB	0.194371	down	PREDICTED: protein fosB [Tupaia chinensis]
gene11180	NOX5	0.179656	down	PREDICTED: NADPH oxidase 5 isoform X6 [Ovis aries musimon]
gene2406	CITED4	0.49953	down	cbp/p300-interacting transactivator 4 [Bos taurus]
gene17418	LOC102184183	2.59667	up	PREDICTED: LOW QUALITY PROTEIN: uncharacterized protein LOC103250850 [Tarsius syrichta]
gene19425	B4GALNT2	0.136667	down	PREDICTED: beta-1,4 N-acetylgalactosaminyltransferase 2 [Capra hircus]
gene1474	SGPP2	3.5502	up	PREDICTED: sphingosine-1-phosphate phosphatase 2 isoform X2 [Ovis aries musimon]
gene13418	SLC17A9	2.17552	up	PREDICTED: solute carrier family 17 member 9 isoform X1 [Ovis aries]
gene19284	MYOCD	7.4028	up	PREDICTED: myocardin isoform X1 [Capra hircus]
gene19318	SLC47A2	0.174184	down	PREDICTED: multidrug and toxin extrusion protein 2 isoform X8 [Ovis aries musimon]
gene24649	LIPK	0.0911114	down	PREDICTED: lipase member K isoform X1 [Capra hircus]
gene6659	LRRC66	0.261703	down	PREDICTED: leucine-rich repeat-containing protein 66 isoform X1 [Ovis aries musimon]
gene25701	IGSF9B	12.0723	up	PREDICTED: protein turtle homolog B isoform X2 [Ovis aries musimon]
gene17198	MLKL	3.40933	up	PREDICTED: mixed lineage kinase domain-like protein [Capra hircus]
gene24263	STK32C	6.78274	up	PREDICTED: serine/threonine-protein kinase 32C isoform X2 [Ovis aries musimon]
gene15912	SUSD4	2.69896	up	PREDICTED: sushi domain-containing protein 4 isoform X4 [Ovis aries]
gene19330	SLC5A10	0.309128	down	PREDICTED: sodium/glucose cotransporter 5 isoform X2 [Ovis aries musimon]
gene25139	FUT11	2.10588	up	PREDICTED: alpha-(1,3)-fucosyltransferase 11 isoform X2 [Ovis aries musimon]
gene26870	GPC4	4.45433	up	PREDICTED: glypican-4 isoform X2 [Ovis aries musimon]
gene16984	FGF2	3.48737	up	PREDICTED: LOW QUALITY PROTEIN: fibroblast growth factor 2, partial [Orcinus orca]
gene14623	LOC108637597	14.8815	up	PREDICTED: LOW QUALITY PROTEIN: olfactory receptor 5AK2-like [Ovis aries musimon]
gene14372	LOC102175041	0.404939	down	PREDICTED: uncharacterized protein LOC102175041 [Capra hircus]
gene888	CPNE4	39.1779	up	PREDICTED: copine-4 isoform X1 [Ovis aries]
gene8988	PCSK5	78.3558	up	PREDICTED: proprotein convertase subtilisin/kexin type 5 isoform X1 [Ovis aries]
gene9907	LOC106502481	78.3558	up	.
gene4654	AGMO	0.275232	down	PREDICTED: alkylglycerol monooxygenase [Capra hircus]
gene16744	CFAP73	0.388742	down	PREDICTED: coiled-coil domain-containing protein 42B isoform X5 [Ovis aries musimon]
gene26372	SLC9A7	4.55557	up	PREDICTED: sodium/hydrogen exchanger 7 isoform X4 [Ovis aries musimon]
gene14879	CCDC73	2.23541	up	PREDICTED: coiled-coil domain-containing protein 73 [Capra hircus]
gene6922	SLC10A6	0.317263	down	PREDICTED: solute carrier family 10 member 6 isoform X1 [Capra hircus]
gene12591	LOC106502720	5.54261	up	PREDICTED: uncharacterized protein LOC105612090 [Ovis aries musimon]
gene4396	WIPF3	0.476454	down	PREDICTED: WAS/WASL-interacting protein family member 3 isoform X3 [Ovis aries musimon]
gene16781	TMEM233	0.314748	down	PREDICTED: transmembrane protein 233 isoform X1 [Capra hircus]
gene11428	IL1RL2	2.54803	up	PREDICTED: LOW QUALITY PROTEIN: interleukin-1 receptor-like 2 isoform X2 [Ovis aries musimon]
gene9169	EGR3	0.345342	down	TPA: early growth response 3-like [Bos taurus]
gene4136	LOC102175184	4.14557	up	PREDICTED: solute carrier family 23 member 2-like [Capra hircus]
gene2947	PLPPR4	38.2668	up	PREDICTED: LOW QUALITY PROTEIN: lipid phosphate phosphatase-related protein type 4, partial [Bos taurus]
gene24563	CC2D2B	9.84003	up	PREDICTED: protein CC2D2B-like isoform X1 [Capra hircus]
gene10608	GCNT3	0.336882	down	PREDICTED: beta-1,3-galactosyl-O-glycosyl-glycoprotein beta-1,6-N-acetylglucosaminyltransferase 3 [Capra hircus]
gene2465	ST3GAL3	2.03003	up	PREDICTED: CMP-N-acetylneuraminate-beta-1,4-galactoside alpha-2,3-sialyltransferase [Capra hircus]
gene23688	IQCK	5.01113	up	PREDICTED: IQ domain-containing protein K [Capra hircus]
gene17554	HSD11B2	7.06113	up	11 beta-hydroxysteroid dehydrogenase type 2 [Ovis aries]
gene9432	C8H9orf152	2.42964	up	PREDICTED: uncharacterized protein C9orf152 homolog [Ovis aries musimon]
gene961	LOC108636542	0.27033	down	PREDICTED: LOW QUALITY PROTEIN: phosphoinositide 3-kinase regulatory subunit 4-like isoform X1 [Ovis aries]
gene405	MELTF	0.371194	down	PREDICTED: melanotransferrin [Capra hircus]
gene7870	C7H5orf63	0.365826	down	PREDICTED: glutaredoxin-like protein C5orf63 homolog isoform X1 [Ovis aries]
gene935	SLC37A1	2.83688	up	PREDICTED: glycerol-3-phosphate transporter isoform X2 [Ovis aries musimon]
gene13839	NFATC2	0.462425	down	PREDICTED: nuclear factor of activated T-cells, cytoplasmic 2 isoform X2 [Ovis aries musimon]
gene12793	SERTM1	74.7113	up	PREDICTED: serine-rich and transmembrane domain-containing protein 1 isoform X2 [Bos taurus]
gene22674	RCAN2	74.7113	up	PREDICTED: calcipressin-2 isoform X1 [Bos taurus]
gene6687	NMU	74.7113	up	PREDICTED: neuromedin-U isoform X2 [Ovis aries musimon]
gene26344	SHROOM4	5.18634	up	PREDICTED: protein Shroom4 isoform X2 [Ovis aries]
gene20521	IRX4	0.315058	down	PREDICTED: iroquois-class homeodomain protein IRX-4 isoform X1 [Ovis aries musimon]
gene3801	GPR161	2.15894	up	PREDICTED: G protein-coupled receptor 161-like isoform X1 [Capra hircus]
gene27122	ARMCX2	3.2027	up	PREDICTED: armadillo repeat-containing X-linked protein 2 [Ovis aries]
rna49398	rna49398	0.323031	down	.
gene12139	CMPK2	3.64445	up	PREDICTED: UMP-CMP kinase 2, mitochondrial isoform X2 [Ovis aries musimon]
gene19925	CARD14	0.233619	down	PREDICTED: caspase recruitment domain-containing protein 14 isoform X1 [Ovis aries musimon]
gene11840	LOC102190969	0.0246247	down	PREDICTED: receptor-binding cancer antigen expressed on SiSo cells isoform X1 [Myotis lucifugus]
gene14817	TSPAN18	2.69615	up	PREDICTED: tetraspanin-18 isoform X3 [Ovis aries]
gene19769	MAPT	0.485084	down	PREDICTED: microtubule-associated protein tau isoform X2 [Ovis aries musimon]
gene12251	SLC2A8	2.40203	up	PREDICTED: solute carrier family 2, facilitated glucose transporter member 8 isoform X2 [Ovis aries musimon]
gene4375	HOXA9	72.8891	up	PREDICTED: homeobox protein Hox-A9 [Galeopterus variegatus]
gene24642	CH25H	5.11625	up	PREDICTED: cholesterol 25-hydroxylase [Capra hircus]
gene3186	GJA5	19.5889	up	PREDICTED: gap junction alpha-5 protein [Capra hircus]
gene9281	CTSL	2.05877	up	PREDICTED: cathepsin L1-like [Capra hircus]
gene16178	TMEM52	4.88097	up	PREDICTED: transmembrane protein 52 isoform X2 [Bos taurus]
gene4206	FAM71F1	0.353904	down	PREDICTED: protein FAM71F1 isoform X2 [Capra hircus]
gene7928	LSM7	0.499514	down	LSM7 homolog, U6 small nuclear RNA associated (S. cerevisiae), isoform CRA_a [Homo sapiens]
gene656	LOC108636207	0.0666669	down	PREDICTED: 39S ribosomal protein L37, mitochondrial [Capra hircus]
gene15462	POU2F3	4.12399	up	POU class 2 homeobox 3 transcript variant 1 [Ovis aries]
gene16429	TRAF5	0.406964	down	PREDICTED: TNF receptor-associated factor 5 [Capra hircus]
gene28179	LOC108634976	0.0126544	down	PREDICTED: interferon omega-1 isoform X2 [Bos taurus]
gene563	USP13	2.38822	up	PREDICTED: ubiquitin carboxyl-terminal hydrolase 13 isoform X1 [Ovis aries musimon]
gene3999	FAM131B	2.71396	up	PREDICTED: protein FAM131B isoform X2 [Ovis aries musimon]
gene17466	CCDC102A	0.358471	down	PREDICTED: coiled-coil domain-containing protein 102A isoform X2 [Ovis aries musimon]
gene18884	LOC108638267	0.0479534	down	.
gene22511	LOC102168905	3.38414	up	PREDICTED: BOLA class I histocompatibility antigen, alpha chain BL3-7-like isoform X2 [Ovis aries musimon]
gene19285	ARHGAP44	3.50428	up	PREDICTED: rho GTPase-activating protein 44 isoform X4 [Ovis aries musimon]
gene4362	SNX10	2.29651	up	sorting nexin-10 [Bos taurus]
gene3034	LOC102190481	0.113889	down	PREDICTED: glutathione S-transferase Mu 1-like isoform X1 [Capra hircus]
gene13557	DNMT3B	2.05222	up	PREDICTED: DNA (cytosine-5)-methyltransferase 3B isoform X3 [Capra hircus]
gene18006	LOC102185494	2.41517	up	PREDICTED: LOW QUALITY PROTEIN: uncharacterized protein LOC101106541 isoform X3 [Ovis aries musimon]
gene3270	ANXA9	0.318448	down	PREDICTED: annexin A9 isoform X1 [Capra hircus]
gene9499	TLR4	2.02659	up	toll-like receptor 4 precursor [Capra hircus]
gene14948	MAP6	13.6667	up	PREDICTED: microtubule-associated protein 6 isoform X2 [Ovis aries musimon]
gene15583	C15H11orf52	0.0683335	down	PREDICTED: uncharacterized protein C11orf52 homolog isoform X1 [Pantholops hodgsonii]
gene1117	TAS1R2	0.0260318	down	PREDICTED: taste receptor type 1 member 2 isoform X2 [Ovis aries musimon]
gene2172	LOC108633797	0.0260318	down	.
gene6200	SULT4A1	5.83113	up	sulfotransferase 4A1 [Bos taurus]
gene17947	LOC102178350	69.2446	up	PREDICTED: protein-tyrosine sulfotransferase 2 [Microtus ochrogaster]
gene21054	FBLN5	4.97608	up	PREDICTED: fibulin-5 isoform X1 [Capra hircus]
gene379	MUC20	2.01992	up	PREDICTED: mucin-20 [Capra hircus]
gene18998	SCARF1	2.79842	up	PREDICTED: scavenger receptor class F member 1 isoform X2 [Ovis aries musimon]
gene23456	PRSS27	0.172797	down	PREDICTED: serine protease 27 isoform X2 [Ovis aries musimon]
gene17099	DCLK2	8.04817	up	PREDICTED: serine/threonine-protein kinase DCLK2 isoform X1 [Ovis aries]
gene2714	RAVER2	8.04817	up	PREDICTED: ribonucleoprotein PTB-binding 2 isoform X10 [Ovis aries musimon]
gene16413	BATF3	0.266667	down	PREDICTED: basic leucine zipper transcriptional factor ATF-like 3 isoform X2 [Bos taurus]
gene311	LOC102170266	0.4906	down	PREDICTED: cytochrome c oxidase copper chaperone-like [Bubalus bubalis]
gene1292	PTAFR	0.130159	down	PREDICTED: platelet-activating factor receptor isoform X1 [Ovis aries]
gene19275	PIRT	5.16298	up	PREDICTED: phosphoinositide-interacting protein [Lipotes vexillifer]
gene12371	LOC108637172	3.56853	up	unnamed protein product [Canis lupus familiaris]
gene21249	TDRD9	0.342713	down	PREDICTED: putative ATP-dependent RNA helicase TDRD9 [Pantholops hodgsonii]
gene14626	LOC102169204	5.74002	up	PREDICTED: olfactory receptor 5AK2-like [Capra hircus]
gene12346	PLPP7	0.14292	down	PREDICTED: probable lipid phosphate phosphatase PPAPDC3 [Ovis aries musimon]
gene16630	TTC28	2.2908	up	PREDICTED: tetratricopeptide repeat protein 28 isoform X2 [Ovis aries musimon]
gene17664	RGS9BP	2.514	up	PREDICTED: regulator of G-protein signaling 9-binding protein [Ovis aries musimon]
gene16498	LOC102177267	0.175829	down	PREDICTED: alpha-1,3-mannosyl-glycoprotein 4-beta-N-acetylglucosaminyltransferase C-like [Capra hircus]
gene23596	LOC108633917	2.16667	up	protein tyrosine phosphatase type IVA 1 [Bos taurus]
gene13407	SRMS	0.246247	down	PREDICTED: tyrosine-protein kinase Srms isoform X2 [Ovis aries musimon]
gene26911	LOC102178435	0.493335	down	PREDICTED: 60S ribosomal protein L29 isoform X2 [Capra hircus]
gene11594	PKDCC	2.93581	up	PREDICTED: extracellular tyrosine-protein kinase PKDCC isoform X6 [Ovis aries musimon]
gene1415	ARMC9	2.15155	up	PREDICTED: lisH domain-containing protein ARMC9 isoform X1 [Capra hircus]
gene26790	LOC102181292	2.0339	up	PREDICTED: arylsulfatase D isoform X2 [Ovis aries musimon]
gene10342	PLEKHD1	2.07972	up	PREDICTED: pleckstrin homology domain-containing family D member 1 isoform X2 [Ovis aries musimon]
gene4366	LOC108635846	65.6002	up	.
gene25520	PTPN5	7.74447	up	PREDICTED: tyrosine-protein phosphatase non-receptor type 5 [Bos mutus]
gene8971	ALDH1A1	7.74447	up	retinal dehydrogenase 1 [Ovis aries]
gene1989	RAPGEF4	0.0520636	down	PREDICTED: rap guanine nucleotide exchange factor 4 isoform X2 [Ovis aries musimon]
gene5062	PRPH	2.97452	up	Peripherin, partial [Bos mutus]
gene1483	SLC4A3	0.460916	down	PREDICTED: anion exchange protein 3 isoform X2 [Ovis aries musimon]
gene20908	LOC102176598	0.0142362	down	PREDICTED: mast cell protease 3-like [Capra hircus]
gene8716	LOC108636591	0.0142362	down	PREDICTED: LOW QUALITY PROTEIN: uncharacterized protein LOC105615805, partial [Ovis aries]
gene1822	ZEB2	63.778	up	PREDICTED: zinc finger E-box-binding homeobox 2 isoform X2 [Ovis aries musimon]
gene24372	HSPA12A	63.778	up	PREDICTED: heat shock 70 kDa protein 12A isoform X2 [Bos taurus]
gene4964	KRT4	63.778	up	PREDICTED: LOW QUALITY PROTEIN: keratin, type II cytoskeletal 4 [Capra hircus]
gene20057	FADS6	0.430932	down	PREDICTED: fatty acid desaturase 6 isoform X2 [Ovis aries musimon]
gene26476	MIR221	5.2182	up	.
gene28615	LOC108635335	4.37335	up	PREDICTED: tumor necrosis factor receptor superfamily member 10A isoform X1 [Physeter catodon]
gene17766	APLP1	2.03322	up	PREDICTED: amyloid-like protein 1 isoform X3 [Ovis aries musimon]
gene14774	RAPSN	0.382821	down	PREDICTED: 43 kDa receptor-associated protein of the synapse isoform X2 [Ovis aries musimon]
gene10186	TTC8	2.57826	up	PREDICTED: tetratricopeptide repeat protein 8 isoform X6 [Ovis aries musimon]
gene1063	GALNT15	31.889	up	PREDICTED: polypeptide N-acetylgalactosaminyltransferase 15 [Bison bison bison]
gene19774	ITGB3	6.26391	up	PREDICTED: integrin beta-3 isoform X2 [Ovis aries musimon]
gene1619	GPR1	0.0535949	down	PREDICTED: G-protein coupled receptor 1 isoform X1 [Capra hircus]
gene202	LOC102180889	12.4519	up	PREDICTED: transmembrane protein 45A isoform X2 [Ovis aries musimon]
gene411	APOD	0.262101	down	PREDICTED: apolipoprotein D [Capra hircus]
gene19991	RNF157	4.49049	up	PREDICTED: RING finger protein 157 isoform X6 [Ovis aries musimon]
gene8747	LOC108636654	0.414761	down	RNA-directed DNA polymerase (reverse transcriptase) domain containing protein [Haemonchus contortus]
gene15571	BCO2	0.476264	down	PREDICTED: beta,beta-carotene 9',10'-oxygenase isoform X2 [Capra hircus]
gene13144	MAP3K8	0.326813	down	PREDICTED: mitogen-activated protein kinase kinase kinase 8 isoform X2 [Bubalus bubalis]
gene967	LRRC3	3.78832	up	PREDICTED: leucine-rich repeat-containing protein 3 [Pantholops hodgsonii]
gene8142	CDKN2D	2.8635	up	PREDICTED: cyclin-dependent kinase 4 inhibitor D isoform X2 [Ovis aries musimon]
gene6003	KCNA5	16.8556	up	PREDICTED: potassium voltage-gated channel subfamily A member 5 isoform X2 [Ovis aries musimon]
gene22807	CPNE5	0.127132	down	PREDICTED: copine-5 isoform X5 [Ovis aries musimon]
gene11904	CNRIP1	60.1335	up	CB1 cannabinoid receptor-interacting protein 1 [Bos taurus]
gene24554	PIK3AP1	0.389365	down	PREDICTED: phosphoinositide 3-kinase adapter protein 1 [Capra hircus]
gene18504	SYT5	0.408925	down	PREDICTED: synaptotagmin-5 isoform X1 [Pantholops hodgsonii]
gene254	ZBED2	0.260318	down	PREDICTED: zinc finger BED domain-containing protein 2 [Capra hircus]
gene7132	LOC102184716	0.279408	down	Ribose-phosphate pyrophosphokinase 1, partial [Bos mutus]
gene5058	DNAJC22	0.412848	down	PREDICTED: dnaJ homolog subfamily C member 22 [Capra hircus]
gene17576	LCAT	2.57137	up	phosphatidylcholine-sterol acyltransferase precursor [Ovis aries]
gene21117	C21H14orf132	0.254576	down	PREDICTED: uncharacterized protein LOC102393868 [Bubalus bubalis]
gene12001	LOC108637155	0.167347	down	.
gene54	GRIK1	0.347538	down	PREDICTED: glutamate receptor ionotropic, kainate 1 isoform X3 [Bison bison bison]
gene9533	FAM150B	30.0668	up	PREDICTED: protein FAM150B isoform X1 [Bubalus bubalis]
gene20980	PAX9	16.4	up	paired box gene 9, isoform CRA_a, partial [Mus musculus]
gene16089	PIK3CD	9.56669	up	PREDICTED: phosphatidylinositol 4,5-bisphosphate 3-kinase catalytic subunit delta isoform isoform X2 [Ovis aries musimon]
gene7244	EBF1	0.235126	down	PREDICTED: transcription factor COE1 isoform X5 [Canis lupus familiaris]
gene11268	LOC102174124	0.442724	down	PREDICTED: 40S ribosomal protein S10 [Callithrix jacchus]
gene6041	LOC102172245	0.0157089	down	PREDICTED: sodium- and chloride-dependent betaine transporter isoform X2 [Ovis aries musimon]
gene13971	LAPTM4B	2.06373	up	PREDICTED: lysosomal-associated transmembrane protein 4B-like [Bubalus bubalis]
gene17276	LOC108637956	0.431935	down	PREDICTED: calcium-transporting ATPase type 2C member 2 isoform X2 [Ovis aries musimon]
gene5233	IRAK3	3.79631	up	PREDICTED: interleukin-1 receptor-associated kinase 3 isoform X1 [Ovis aries musimon]
gene22102	LOC106503502	0.373123	down	PREDICTED: uncharacterized protein LOC101105787 isoform X2 [Ovis aries musimon]
gene6675	PDGFRA	3.36716	up	PREDICTED: platelet-derived growth factor receptor alpha [Capra hircus]
gene10388	SPTB	5.19335	up	PREDICTED: spectrin beta chain, erythrocytic isoform X3 [Ovis aries musimon]
gene18945	SEZ6	0.400576	down	PREDICTED: seizure protein 6 homolog isoform X3 [Ovis aries musimon]
gene20462	BASP1	3.0161	up	PREDICTED: LOW QUALITY PROTEIN: brain abundant, membrane attached signal protein 1 [Pantholops hodgsonii]
gene26901	LOC108634454	0.0803924	down	glutamate receptor subunit AMPA2 (predicted) [Otolemur garnettii]
gene7383	KCTD16	0.0803924	down	KIAA1317 protein [Homo sapiens]
gene21533	GPR27	56.4891	up	PREDICTED: probable G-protein coupled receptor 27 [Ovis aries musimon]
gene27290	PDCD1	56.4891	up	PREDICTED: uncharacterized protein LOC102168321 [Capra hircus]
gene6204	PARVB	56.4891	up	PREDICTED: beta-parvin isoform X3 [Ovis aries musimon]
gene8699	SCARA5	56.4891	up	PREDICTED: LOW QUALITY PROTEIN: nuclear GTPase SLIP-GC [Bubalus bubalis]
gene13783	MMP9	9.33892	up	PREDICTED: matrix metalloproteinase-9 [Ovis aries musimon]
gene2408	SLFNL1	0.445725	down	PREDICTED: schlafen-like protein 1 isoform X2 [Ovis aries musimon]
gene23457	PRSS22	2.8757	up	PREDICTED: brain-specific serine protease 4 isoform X2 [Ovis aries musimon]
gene8678	SOX7	0.282317	down	PREDICTED: transcription factor SOX-7 [Bubalus bubalis]
gene14399	LOC102183805	4.4154	up	PREDICTED: zinc finger protein 679-like [Capra hircus]
gene22110	LOC102185323	0.335122	down	PREDICTED: histone H2B type 2-F isoform X1 [Homo sapiens]
gene13910	LOC106502862	0.478335	down	PREDICTED: V-type proton ATPase subunit S1 isoform X2 [Ovis aries musimon]
gene11417	NPAS2	0.398612	down	PREDICTED: neuronal PAS domain-containing protein 2 isoform X6 [Ovis aries]
gene18553	NDUFA3	0.392866	down	PREDICTED: NADH dehydrogenase [ubiquinone] 1 alpha subcomplex subunit 3 isoform X2 [Ovis aries musimon]
gene8937	PGM5	7.83558	up	PREDICTED: phosphoglucomutase-like protein 5 [Ovis aries]
gene19421	PHOSPHO1	3.80524	up	PREDICTED: phosphoethanolamine/phosphocholine phosphatase isoform X2 [Pantholops hodgsonii]
gene19426	IGF2BP1	54.6668	up	insulin-like growth factor 2 mRNA-binding protein 1 [Bos taurus]
gene22625	EFHC1	0.417594	down	PREDICTED: EF-hand domain-containing protein 1 isoform X1 [Ovis aries]
gene18651	RNF225	0.31889	down	PREDICTED: RING finger protein 225-like [Ovis aries musimon]
gene25208	SRGN	9.11114	up	PREDICTED: serglycin isoform X1 [Capra hircus]
gene8570	WNT3A	5.36545	up	PREDICTED: protein Wnt-3a isoform X2 [Ovis aries musimon]
gene17646	HYDIN	0.329318	down	PREDICTED: LOW QUALITY PROTEIN: hydrocephalus-inducing protein homolog [Capra hircus]
gene2378	HPCAL4	4.34531	up	PREDICTED: hippocalcin-like protein 4 isoform X2 [Ovis aries musimon]
gene137	STX19	0.371883	down	PREDICTED: syntaxin-19 isoform X1 [Capra hircus]
gene1471	MOGAT1	0.151852	down	PREDICTED: 2-acylglycerol O-acyltransferase 1 [Capra hircus]
gene708	PLCH1	5.69446	up	PREDICTED: 1-phosphatidylinositol 4,5-bisphosphate phosphodiesterase eta-1 isoform X2 [Capra hircus]
gene7137	GLRX	0.448758	down	PREDICTED: glutaredoxin-1 isoform X1 [Bison bison bison]
gene19292	LOC102184089	3.24832	up	PREDICTED: heparan sulfate glucosamine 3-O-sulfotransferase 3B1 [Ovis aries musimon]
gene2140	LOC102170274	2.08079	up	PREDICTED: protein FAM49B isoform X3 [Ovis aries]
gene24047	NAT16	2.92185	up	PREDICTED: LOW QUALITY PROTEIN: putative N-acetyltransferase 16 [Capra hircus]
gene19482	CISD3	0.462065	down	PREDICTED: CDGSH iron-sulfur domain-containing protein 3, mitochondrial [Ovis aries]
gene4371	HOXA4	4.10001	up	PREDICTED: homeobox protein Hox-A4 isoform X2 [Ovis aries musimon]
gene5760	PIK3C2G	0.444963	down	PREDICTED: phosphatidylinositol 4-phosphate 3-kinase C2 domain-containing subunit gamma isoform X1 [Ovis aries]
gene7006	ABLIM2	0.264517	down	PREDICTED: actin-binding LIM protein 2 isoform X4 [Ovis aries musimon]
gene17322	LOC102188617	2.46415	up	PREDICTED: cytochrome b-245 light chain [Ovis aries musimon]
gene26122	GAL	3.81529	up	PREDICTED: galanin peptides [Capra hircus]
gene26108	NUDT8	6.6815	up	PREDICTED: nucleoside diphosphate-linked moiety X motif 8, mitochondrial [Ovis aries musimon]
gene7115	ST8SIA4	6.6815	up	PREDICTED: LOW QUALITY PROTEIN: CMP-N-acetylneuraminate-poly-alpha-2,8-sialyltransferase [Ailuropoda melanoleuca]
gene14367	ARC	0.182223	down	activity-regulated cytoskeleton-associated protein [Capra hircus]
gene20195	LOC108638410	0.280343	down	PREDICTED: ribosome-releasing factor 2, mitochondrial isoform X3 [Ovis aries]
gene16890	LOC108637874	51.0224	up	.
gene23056	RNF125	5.98732	up	PREDICTED: E3 ubiquitin-protein ligase RNF125 isoform X3 [Ovis aries musimon]
gene4575	SEMA3E	8.65558	up	PREDICTED: semaphorin-3E [Capra hircus]
gene13284	LOC102190429	3.06134	up	40S ribosomal protein S25 [Tupaia chinensis]
gene11351	LOC102171434	10.6297	up	PREDICTED: two pore calcium channel protein 2-like isoform X2 [Ovis aries musimon]
gene28715	LOC108635409	0.2899	down	PREDICTED: cytochrome P450 2J2-like [Capra hircus]
gene17859	ACP7	0.227778	down	PREDICTED: iron/zinc purple acid phosphatase-like protein-like isoform X1 [Capra hircus]
gene7419	PCDHB16	0.0881723	down	PREDICTED: uncharacterized protein LOC105608321 [Ovis aries musimon]
gene25105	ZCCHC24	3.29736	up	PREDICTED: zinc finger CCHC domain-containing protein 24 isoform X2 [Ovis aries musimon]
gene8085	CTXN1	0.390477	down	TPA: cortexin 1 [Bos taurus]
gene14403	MAPK15	0.262524	down	PREDICTED: mitogen-activated protein kinase 15 isoform X1 [Bos taurus]
gene19141	SLC16A11	0.159445	down	PREDICTED: monocarboxylate transporter 11 isoform X1 [Ovis aries musimon]
gene19702	MPP2	0.159445	down	PREDICTED: MAGUK p55 subfamily member 2 isoform X3 [Ovis aries musimon]
gene23961	STX1A	2.13542	up	PREDICTED: syntaxin-1A [Chrysochloris asiatica]
gene3493	YY1AP1	2.58559	up	PREDICTED: LOW QUALITY PROTEIN: YY1-associated protein 1 isoform X1 [Ovis aries]
gene23164	APCDD1	5.85716	up	PREDICTED: protein APCDD1 isoform X2 [Ovis aries musimon]
gene22755	FRS3	3.82668	up	PREDICTED: fibroblast growth factor receptor substrate 3 isoform X1 [Ovis aries musimon]
gene619	MECOM	8.4278	up	PREDICTED: MDS1 and EVI1 complex locus protein EVI1 isoform X1 [Capra hircus]
gene9980	UST	8.4278	up	PREDICTED: uronyl 2-sulfotransferase isoform X2 [Ovis aries musimon]
gene23952	ELN	14.1223	up	Elastin [Bos mutus]
gene21138	EML1	2.05321	up	PREDICTED: echinoderm microtubule-associated protein-like 1 isoform X2 [Ovis aries musimon]
gene21250	ASPG	0.232245	down	PREDICTED: 60 kDa lysophospholipase-like isoform X4 [Ovis aries musimon]
gene11426	IL1R2	5.35279	up	PREDICTED: interleukin-1 receptor type 2 isoform X1 [Capra hircus]
gene5022	LOC108636001	5.35279	up	PREDICTED: uncharacterized protein LOC105602960 [Ovis aries]
gene26071	LRRC56	0.320815	down	PREDICTED: leucine-rich repeat-containing protein 56 isoform X2 [Ovis aries musimon]
gene24714	LRRC3B	0.0189815	down	PREDICTED: leucine-rich repeat-containing protein 3B [Ovis aries]
gene11441	LOC102186210	0.177778	down	PREDICTED: thiosulfate sulfurtransferase/rhodanese-like domain-containing protein 3 [Capra hircus]
gene8119	C7H19orf66	2.62615	up	PREDICTED: UPF0515 protein C19orf66 homolog isoform X1 [Ovis aries]
gene8948	FAM189A2	2.13589	up	PREDICTED: protein FAM189A2 isoform X2 [Ovis aries musimon]
gene21871	PLXND1	3.28001	up	PREDICTED: plexin-D1 isoform X2 [Ovis aries musimon]
gene5592	RASD2	3.44199	up	GTP-binding protein Rhes, partial [Bos mutus]
gene18609	LOC102177088	5.727	up	PREDICTED: LOW QUALITY PROTEIN: zinc finger protein 304 isoform X1 [Ovis aries]
gene25986	EFEMP2	2.83096	up	PREDICTED: EGF containing fibulin-like extracellular matrix protein 2 isoform X1 [Sus scrofa]
gene23462	PRSS33	0.0674899	down	PREDICTED: serine protease 33 [Bos taurus]
gene13915	LOC102191062	0.462788	down	PREDICTED: mitochondrial inner membrane protease subunit 2 isoform X2 [Bos taurus]
gene23150	PTPRM	24.6001	up	PREDICTED: receptor-type tyrosine-protein phosphatase mu isoform X21 [Ovis aries musimon]
gene4897	LOC102184404	0.2453	down	PREDICTED: mucin-like protein 1 [Capra hircus]
gene7003	PSAPL1	0.359946	down	PREDICTED: proactivator polypeptide-like 1 [Ovis aries musimon]
gene26398	LOC102174731	10.0223	up	PREDICTED: cpG-binding protein-like, partial [Tursiops truncatus]
gene4248	WNT16	0.133987	down	PREDICTED: protein Wnt-16 [Ovis aries musimon]
gene2843	LOC102188008	2.09701	up	.
gene6508	LOC106502187	0.0942531	down	PREDICTED: condensin complex subunit 3 isoform X3 [Ovis aries]
gene1866	RPRM	0.207071	down	PREDICTED: protein reprimo [Ovis aries]
gene24990	LOC106503661	0.207071	down	PREDICTED: CUB and sushi domain-containing protein 1-like [Ovis aries]
gene5219	MDM1	2.79842	up	PREDICTED: LOW QUALITY PROTEIN: nuclear protein MDM1 [Capra hircus]
gene16537	MMP11	3.23445	up	PREDICTED: stromelysin-3 isoform X3 [Ovis aries musimon]
gene22626	LOC108633557	0.195239	down	.
gene6881	FGF5	0.195239	down	PREDICTED: fibroblast growth factor 5 [Bos mutus]
gene11770	PAX8	0.414143	down	PREDICTED: paired box protein Pax-8 isoform X5 [Ovis aries musimon]
gene17462	LOC102169211	0.389015	down	PREDICTED: c-C motif chemokine 17 [Capra hircus]
gene26370	CHST7	2.53087	up	PREDICTED: carbohydrate sulfotransferase 7 [Ovis aries musimon]
gene13843	TSHZ2	45.5557	up	PREDICTED: teashirt homolog 2 isoform X1 [Bos taurus]
gene22986	NETO1	45.5557	up	PREDICTED: neuropilin and tolloid-like protein 1 [Capra hircus]
gene9426	FRRS1L	5.59684	up	PREDICTED: LOW QUALITY PROTEIN: DOMON domain-containing protein FRRS1L isoform X6 [Ovis aries musimon]
gene14363	GPR20	7.97225	up	PREDICTED: G-protein coupled receptor 20-like isoform X1 [Ovis aries musimon]
gene16856	SNRNP35	0.489054	down	PREDICTED: U11/U12 small nuclear ribonucleoprotein 35 kDa protein [Ovis aries]
gene23314	SERPINB12	0.438684	down	PREDICTED: serpin B12 isoform X1 [Bos taurus]
gene7413	LOC102190960	0.362109	down	PREDICTED: protocadherin beta-15 [Pantholops hodgsonii]
gene18999	RILP	2.29759	up	PREDICTED: rab-interacting lysosomal protein isoform X1 [Bubalus bubalis]
gene2200	LOC102187452	2.76588	up	PREDICTED: uncharacterized protein C2orf54 homolog isoform X1, partial [Ovis aries]
gene9056	RECK	2.11564	up	PREDICTED: reversion-inducing cysteine-rich protein with Kazal motifs isoform X1, partial [Ovis aries]
gene4974	LOC102177517	0.29341	down	PREDICTED: keratin, type II cytoskeletal 72 [Ovis aries musimon]
gene4170	LOC106502058	3.53057	up	.
gene21380	SLC22A13	2.36456	up	PREDICTED: LOW QUALITY PROTEIN: solute carrier family 22 member 13 [Capra hircus]
gene14342	WISP1	0.377779	down	PREDICTED: WNT1-inducible-signaling pathway protein 1 [Ovis aries musimon]
gene15798	SLC26A9	0.211887	down	PREDICTED: solute carrier family 26 member 9 isoform X2 [Ovis aries musimon]
gene14778	MYBPC3	0.0207071	down	PREDICTED: myosin-binding protein C, cardiac-type isoform X3 [Ovis aries musimon]
gene1833	LOC106502907	0.172373	down	PREDICTED: hypothetical protein LOC721881 [Macaca mulatta]
gene16526	TNNT2	0.433442	down	troponin T type 2 [Capra hircus]
gene9995	LOC108636736	2.54576	up	PREDICTED: NKG2D ligand 3-like isoform X2 [Bos taurus]
gene19250	NTN1	6.74224	up	PREDICTED: netrin-1 [Orycteropus afer afer]
gene6429	BANK1	5.46668	up	PREDICTED: B-cell scaffold protein with ankyrin repeats isoform X3 [Ovis aries musimon]
gene26167	IGF2	43.7335	up	insulin-like growth factor 2 (somatomedin A) isoform 3 [Capra hircus]
gene18107	CCDC8	0.255112	down	PREDICTED: coiled-coil domain-containing protein 8 isoform X2 [Ovis aries musimon]
gene21136	HHIPL1	0.384205	down	PREDICTED: HHIP-like protein 1 isoform X2 [Ovis aries musimon]
gene16024	FMO2	4.22425	up	PREDICTED: dimethylaniline monooxygenase [N-oxide-forming] 2 [Capra hircus]
gene7391	FGF1	0.357058	down	PREDICTED: fibroblast growth factor 1 isoform X1 [Ovis aries]
gene14344	LOC106502828	0.281617	down	PREDICTED: protein NDRG1 [Capra hircus]
gene5714	CASC1	2.73334	up	PREDICTED: cancer susceptibility candidate protein 1 homolog isoform X2 [Capra hircus]
gene25458	LOC106503718	2.28791	up	.
gene4589	TMEM243	3.14334	up	transmembrane protein 243 [Bos taurus]
gene18371	LOC108638036	2.2049	up	PREDICTED: zinc finger protein 665-like [Bos taurus]
gene10665	TRIM9	3.70953	up	PREDICTED: E3 ubiquitin-protein ligase TRIM9 isoform X6 [Ovis aries musimon]
gene19496	FBXO47	9.41484	up	PREDICTED: F-box only protein 47 isoform X1 [Ovis aries]
gene9320	SUSD3	9.41484	up	PREDICTED: sushi domain-containing protein 3 isoform X1 [Ovis aries musimon]
gene8274	FBXW9	2.51896	up	PREDICTED: F-box/WD repeat-containing protein 9 [Pantholops hodgsonii]
gene24275	EBF3	2.84267	up	PREDICTED: transcription factor COE3 isoform X2 [Ovis aries musimon]
gene4390	CPVL	2.84267	up	PREDICTED: probable serine carboxypeptidase CPVL [Capra hircus]
gene1964	MYO3B	0.205001	down	PREDICTED: LOW QUALITY PROTEIN: myosin-IIIb [Capra hircus]
gene6623	ATP8A1	0.427085	down	PREDICTED: probable phospholipid-transporting ATPase IA isoform X1 [Pantholops hodgsonii]
gene27959	FOXP3	0.35143	down	PREDICTED: forkhead box protein P3 isoform X1 [Capra hircus]
gene27111	DRP2	4.14143	up	PREDICTED: dystrophin-related protein 2 [Capra hircus]
gene6119	PDGFB	4.14143	up	PREDICTED: platelet-derived growth factor subunit B isoform X1 [Bos taurus]
gene2255	COL6A3	41.9112	up	hypothetical protein EGM_04440 [Macaca fascicularis]
gene24377	PNLIPRP3	0.323298	down	PREDICTED: pancreatic lipase-related protein 3 isoform X1 [Capra hircus]
gene4086	LOC108635831	3.78463	up	transposase [Bos taurus]
gene1085	FAM131C	3.23952	up	PREDICTED: protein FAM131C [Pantholops hodgsonii]
gene16354	RGS8	0.336411	down	PREDICTED: regulator of G-protein signaling 8 isoform X2 [Callithrix jacchus]
gene15635	FUT4	2.51247	up	PREDICTED: LOW QUALITY PROTEIN: alpha-(1,3)-fucosyltransferase 4, partial [Bubalus bubalis]
gene18060	NKPD1	0.446624	down	PREDICTED: NTPase KAP family P-loop domain-containing protein 1 isoform X2 [Ovis aries musimon]
gene27350	KIF21B	12.3	up	PREDICTED: kinesin-like protein KIF21B isoform X4 [Ovis aries musimon]
gene18580	ZNF71	2.8918	up	TPA: zinc finger protein 470 [Bos taurus]
gene23955	WBSCR27	0.0759261	down	PREDICTED: LOW QUALITY PROTEIN: Williams-Beuren syndrome chromosomal region 27 protein isoform X2 [Ovis aries musimon]
gene7961	TBXA2R	2.6996	up	PREDICTED: thromboxane A2 receptor isoform X2 [Ovis aries musimon]
gene10412	SYT16	0.210257	down	PREDICTED: synaptotagmin-16 [Capra hircus]
gene4603	LOC102174807	0.210257	down	neurofibromatosis type 2 [Mus musculus]
gene452	TPRG1	0.196998	down	PREDICTED: tumor protein p63-regulated gene 1 protein [Capra hircus]
gene16062	FBXO2	0.431065	down	F-box only protein 2, partial [Bos mutus]
gene493	LOC108635841	3.1889	up	PREDICTED: cytochrome c-like [Capra hircus]
gene5185	PTPRR	0.0227778	down	PREDICTED: receptor-type tyrosine-protein phosphatase R isoform X1 [Pantholops hodgsonii]
gene15276	CCKBR	3.71454	up	PREDICTED: gastrin/cholecystokinin type B receptor [Ovis aries musimon]
gene693	LOC106502323	3.71454	up	.
gene19817	LOC102179516	2.60767	up	PREDICTED: 40S ribosomal protein S23 isoform X2 [Ovis aries musimon]
gene12563	CLDN10	2.33619	up	PREDICTED: claudin-10 isoform X1 [Ovis aries]
gene9308	ZNF484	0.309128	down	PREDICTED: zinc finger protein 484-like [Capra hircus]
gene4690	DLX5	0.105129	down	homeobox protein DLX-5 [Bos taurus]
gene24912	C27H4orf47	0.390477	down	PREDICTED: UPF0602 protein C4orf47 homolog [Ovis aries]
gene23836	PRRT2	2.899	up	PREDICTED: proline-rich transmembrane protein 2 isoform X2 [Ovis aries]
gene11938	EHD3	4.45433	up	EH domain-containing protein 3, partial [Bos mutus]
gene27416	MAMLD1	20.9556	up	PREDICTED: mastermind-like domain-containing protein 1 isoform X2 [Ovis aries musimon]
gene13863	ENPP2	11.8445	up	PREDICTED: ectonucleotide pyrophosphatase/phosphodiesterase family member 2 isoform X7 [Ovis aries]
gene18906	NOS2	0.227778	down	PREDICTED: nitric oxide synthase, inducible [Capra hircus]
gene4661	SCIN	0.227778	down	PREDICTED: adseverin isoform X2 [Ovis aries musimon]
gene5201	LOC102171304	0.227778	down	hypothetical protein, conserved [Babesia bigemina]
gene5324	SDR9C7	0.227778	down	PREDICTED: short-chain dehydrogenase/reductase family 9C member 7-like [Capra hircus]
gene11518	VAX2	0.0792273	down	PREDICTED: ventral anterior homeobox 2 [Ovis aries musimon]
gene23539	NLRC3	0.0792273	down	PREDICTED: protein NLRC3 isoform X4 [Ovis aries musimon]
gene16312	LOC102182333	0.358924	down	PREDICTED: quinone oxidoreductase-like protein 2 isoform X2 [Bos taurus]
gene14926	LOC102175602	3.30279	up	PREDICTED: 40S ribosomal protein S23 isoform X2 [Ovis aries musimon]
gene26177	IFITM10	6.19557	up	PREDICTED: interferon-induced transmembrane protein 10 [Capra hircus]
gene25077	C28H10orf99	0.170834	down	PREDICTED: putative uncharacterized protein C10orf99 homolog [Bubalus bubalis]
gene7361	C7H5orf46	0.187582	down	PREDICTED: uncharacterized protein C5orf46 homolog [Capra hircus]
gene10125	LOC108636749	0.494163	down	PREDICTED: MHC class I-like family A1 [Bos taurus]
gene4158	PODXL	38.2668	up	PREDICTED: podocalyxin [Ovis aries]
gene4713	GNG11	38.2668	up	guanine nucleotide-binding protein G(I)/G(S)/G(O) subunit gamma-11 [Ovis aries]
gene14607	SLC43A1	2.08009	up	PREDICTED: LOW QUALITY PROTEIN: large neutral amino acids transporter small subunit 3 isoform X2 [Ovis aries musimon]
gene24023	LOC102183754	0.386911	down	PREDICTED: uroplakin-3b isoform X2 [Ovis aries musimon]
gene2610	LOC102182933	0.0455557	down	unnamed protein product [Macaca fascicularis]
gene18692	LOC102174834	4.3531	up	PREDICTED: phosphatidylcholine transfer protein-like [Bubalus bubalis]
gene5630	IFT27	2.00754	up	PREDICTED: intraflagellar transport protein 27 homolog isoform X1 [Capra hircus]
gene8966	GDA	0.450762	down	PREDICTED: guanine deaminase [Capra hircus]
gene27273	ITGB1BP2	5.46668	up	PREDICTED: integrin beta-1-binding protein 2 [Capra hircus]
gene20748	LOC108638473	0.423017	down	PREDICTED: tumor necrosis factor receptor superfamily member 10B-like isoform X6 [Bos taurus]
gene11912	ARHGAP25	20.0445	up	PREDICTED: rho GTPase-activating protein 25 isoform X1 [Bison bison bison]
gene27846	SUSD2	20.0445	up	PREDICTED: sushi domain-containing protein 2-like isoform X2 [Ovis aries musimon]
gene25928	RASGRP2	8.50373	up	PREDICTED: RAS guanyl-releasing protein 2 isoform X4 [Ovis aries musimon]
gene6810	AFP	0.233619	down	PREDICTED: alpha-fetoprotein-like [Capra hircus]
gene18405	LOC102188077	6.01335	up	PREDICTED: zinc finger protein 347-like [Ovis aries]
gene20510	UBE2QL1	6.01335	up	PREDICTED: ubiquitin-conjugating enzyme E2Q-like protein CG4502-like [Sus scrofa]
gene5202	LOC102171764	0.157089	down	PREDICTED: lysozyme C, milk isozyme-like [Pantholops hodgsonii]
gene25250	EGR2	0.297507	down	PREDICTED: E3 SUMO-protein ligase EGR2 [Ovis aries musimon]
gene9022	LOC102178625	4.55557	up	PREDICTED: phospholipid-transporting ATPase FetA-like isoform X1 [Ovis aries]
gene22477	TRIM40	0.193267	down	PREDICTED: tripartite motif-containing protein 40 isoform X2 [Ovis aries musimon]
gene23414	MEIOB	0.193267	down	PREDICTED: meiosis-specific with OB domain-containing protein isoform X1 [Capra hircus]
gene12436	CCDC183	2.91556	up	PREDICTED: coiled-coil domain-containing protein 183 isoform X2 [Ovis aries musimon]
gene4097	RAB19	4.25186	up	PREDICTED: ras-related protein Rab-19 [Capra hircus]
gene8246	CACNA1A	4.25186	up	voltage-dependent P/Q-type calcium channel subunit alpha-1A [Bos taurus]
gene9025	FAM166B	4.25186	up	PREDICTED: protein FAM166B [Capra hircus]
gene5697	ARNTL2	2.69538	up	PREDICTED: aryl hydrocarbon receptor nuclear translocator-like protein 2 isoform X16 [Ovis aries]
gene16175	GABRD	0.0253087	down	PREDICTED: gamma-aminobutyric acid receptor subunit delta isoform X2 [Ovis aries musimon]
gene17467	ADGRG5	0.0253087	down	PREDICTED: probable G-protein coupled receptor 114 [Capra hircus]
gene23069	LOC108633788	0.0253087	down	.
gene18122	TMEM160	0.331314	down	PREDICTED: transmembrane protein 160 [Condylura cristata]
gene2520	LOC102182405	5.31483	up	MRG/MORF4L-binding protein [Bos taurus]
gene3410	LOC102191570	5.31483	up	PREDICTED: protein S100-A7 [Ovis aries]
gene15214	LOC102170446	3.81011	up	PREDICTED: tripartite motif-containing protein 34 isoform X1 [Capra hircus]
gene7260	HAVCR2	0.473779	down	PREDICTED: hepatitis A virus cellular receptor 2 [Capra hircus]
gene551	SOX2	0.0479534	down	transcription factor SOX-2 [Bos taurus]
gene15813	IL10	0.113889	down	PREDICTED: interleukin-10 isoform X3 [Equus przewalskii]
gene23316	LOC102184299	0.113889	down	PREDICTED: serpin B4-like isoform X1 [Ovis aries]
gene27006	AMOT	0.113889	down	PREDICTED: angiomotin isoform X4 [Ovis aries musimon]
gene12244	LMX1B	19.1334	up	LIM homeobox transcription factor 1 beta [Rattus norvegicus]
gene15742	MYBPH	19.1334	up	PREDICTED: myosin-binding protein H isoform X1 [Ovis aries]
gene16158	PRDM16	19.1334	up	PREDICTED: PR domain zinc finger protein 16 isoform X2 [Ovis aries musimon]
gene7060	MFSD7	19.1334	up	PREDICTED: major facilitator superfamily domain-containing protein 7 isoform X3 [Ovis aries musimon]
gene7836	PRR16	19.1334	up	PREDICTED: proline-rich protein 16-like isoform X1 [Capra hircus]
gene21154	LOC108638502	8.20002	up	.
gene25716	ADAMTS15	8.20002	up	PREDICTED: A disintegrin and metalloproteinase with thrombospondin motifs 15 isoform X2 [Ovis aries musimon]
gene19001	TLCD2	2.15354	up	PREDICTED: TLC domain-containing protein 2 [Pantholops hodgsonii]
gene17709	ZNF599	4.81589	up	PREDICTED: zinc finger protein 599 [Capra hircus]
gene27795	ATP4B	10.9334	up	PREDICTED: potassium-transporting ATPase subunit beta [Ovis aries musimon]
gene2605	GPX7	2.482	up	PREDICTED: glutathione peroxidase 7 isoform X2 [Ovis aries musimon]
gene9726	NR2E1	0.227778	down	PREDICTED: nuclear receptor subfamily 2 group E member 1 [Bos mutus]
gene6644	CORIN	0.140171	down	PREDICTED: atrial natriuretic peptide-converting enzyme isoform X1 [Capra hircus]
gene19262	MYH13	5.83113	up	PREDICTED: myosin-13 [Capra hircus]
gene10157	LOC106502505	0.21438	down	PREDICTED: uncharacterized protein LOC105614901 [Ovis aries]
gene7812	GPRIN1	0.439091	down	PREDICTED: G protein-regulated inducer of neurite outgrowth 1-like [Ovis aries musimon]
gene9409	LOC102183240	0.199306	down	PREDICTED: ATP synthase subunit alpha, mitochondrial-like [Capra hircus]
gene13083	LOC106502736	0.182223	down	.
gene1696	HECW2	2.16932	up	PREDICTED: E3 ubiquitin-protein ligase HECW2 [Capra hircus]
gene6059	CACNA1C	2.69373	up	PREDICTED: voltage-dependent L-type calcium channel subunit alpha-1C isoform X16 [Ovis aries musimon]
gene4700	PDK4	0.33745	down	PREDICTED: [Pyruvate dehydrogenase [lipoamide]] kinase isozyme 4, mitochondrial [Capra hircus]
gene7002	SORCS2	0.0867727	down	PREDICTED: VPS10 domain-containing receptor SorCS2 isoform X2 [Ovis aries musimon]
gene21453	TOPAZ1	34.6223	up	PREDICTED: LOW QUALITY PROTEIN: testis- and ovary-specific PAZ domain-containing protein 1 isoform X2 [Ovis aries musimon]
gene1946	NOSTRIN	0.376015	down	PREDICTED: nostrin isoform X1 [Capra hircus]
gene24223	LOC108633894	0.364445	down	PREDICTED: forkhead box protein I2-like [Ovis aries musimon]
gene24610	HHEX	3.21927	up	PREDICTED: hematopoietically-expressed homeobox protein HHEX isoform X2 [Ovis aries musimon]
gene9284	FBP1	3.4342	up	Fructose-1,6-bisphosphatase 1, partial [Bos mutus]
gene17405	LOC106503091	0.0267975	down	PREDICTED: uncharacterized protein LOC100137797 [Bos taurus]
gene28178	LOC108634975	0.0267975	down	PREDICTED: interferon alpha-3-like [Ovis aries]
gene8754	ELAVL2	0.0267975	down	PREDICTED: ELAV-like protein 2 isoform X1 [Canis lupus familiaris]
gene18471	ZNF580	0.384376	down	PREDICTED: LOW QUALITY PROTEIN: basic proline-rich protein-like [Ovis aries musimon]
gene19504	LOC102175160	2.10569	up	PREDICTED: LOW QUALITY PROTEIN: transcription factor CP2-like protein 1 [Ovis aries]
gene3831	DPP6	0.0506174	down	dipeptidyl aminopeptidase-like protein 6 [Bos taurus]
gene22514	LOC108633464	7.89632	up	PREDICTED: LOW QUALITY PROTEIN: 40S ribosomal protein S29 [Pteropus vampyrus]
gene13578	LOC102171893	2.30458	up	PREDICTED: vomeromodulin-like isoform X1 [Bison bison bison]
gene26708	GRPR	0.118841	down	PREDICTED: gastrin-releasing peptide receptor isoform X1 [Ovis aries]
gene13786	CD40	18.2223	up	PREDICTED: tumor necrosis factor receptor superfamily member 5 isoform X1 [Capra hircus]
gene19237	ARHGEF15	18.2223	up	PREDICTED: rho guanine nucleotide exchange factor 15 isoform X2 [Ovis aries musimon]
gene13483	CASS4	2.19602	up	PREDICTED: cas scaffolding protein family member 4 isoform X1 [Ovis aries]
gene230	LOC102171918	2.11213	up	.
gene818	LOC108636247	10.4778	up	.
gene23131	EMILIN2	4.32779	up	PREDICTED: EMILIN-2 isoform X5 [Ovis aries musimon]
gene14799	MDK	5.64891	up	PREDICTED: midkine isoform X1 [Bison bison bison]
gene19695	MEOX1	2.07972	up	PREDICTED: homeobox protein MOX-1 [Pantholops hodgsonii]
gene20886	SEMA7A	2.07972	up	PREDICTED: semaphorin-7A isoform X2 [Ovis aries musimon]
gene8476	BST2	2.69193	up	PREDICTED: bone marrow stromal antigen 2-like [Capra hircus]
gene7414	LOC102182222	0.145778	down	PREDICTED: protocadherin beta-18-like isoform X1 [Ovis aries]
gene2677	LOC102191099	0.484029	down	PREDICTED: cytochrome P450 2J2-like [Pantholops hodgsonii]
gene8834	SH3GL2	3.25398	up	PREDICTED: centlein isoform X1 [Ovis aries]
gene1108	LOC108637086	0.205735	down	PREDICTED: rho guanine nucleotide exchange factor 10-like protein isoform X10 [Ovis aries musimon]
gene23067	DSG4	0.168725	down	desmoglein 4 [Capra hircus]
gene18376	LOC102168439	2.73334	up	PREDICTED: LOW QUALITY PROTEIN: zinc finger protein 616-like isoform X3 [Ovis aries musimon]
gene17040	MGARP	0.46591	down	PREDICTED: protein MGARP isoform X1 [Bos taurus]
gene24119	LOC102168966	32.8001	up	PREDICTED: cytochrome P450 3A24 isoform X6 [Ovis aries musimon]
gene13296	RASSF2	2.7789	up	PREDICTED: ras association domain-containing protein 2 [Ovis aries]
gene28717	LOC108635411	2.58149	up	PREDICTED: tumor necrosis factor receptor superfamily member 10B-like isoform X3 [Bos taurus]
gene20336	LOC108638403	0.416509	down	PREDICTED: protein pelota homolog [Leptosomus discolor]
gene7420	LOC102190128	0.0911114	down	PREDICTED: uncharacterized protein LOC105608321 [Ovis aries musimon]
gene21862	LOC108638623	0.354322	down	PREDICTED: proline-rich protein 2-like [Bos taurus]
gene11164	THSD4	0.407961	down	PREDICTED: thrombospondin type-1 domain-containing protein 4 isoform X1 [Ovis aries]
gene10117	PDE10A	4.55557	up	PREDICTED: cAMP and cAMP-inhibited cGMP 3',5'-cyclic phosphodiesterase 10A isoform X5 [Ovis aries musimon]
gene1202	IFNLR1	0.316909	down	PREDICTED: interferon lambda receptor 1 [Capra hircus]
gene27757	LOC102181295	0.316909	down	PREDICTED: galactoside 3(4)-L-fucosyltransferase [Pantholops hodgsonii]
gene15776	NFASC	0.0284723	down	PREDICTED: neurofascin isoform X15 [Bos taurus]
gene9830	CGA	0.0284723	down	glycoprotein hormones alpha chain precursor [Bos taurus]
gene25336	MAP10	2.48804	up	PREDICTED: microtubule-associated protein 10 [Ovis aries musimon]
gene15352	LMO1	2.65051	up	hypothetical protein PANDA_004271, partial [Ailuropoda melanoleuca]
gene24233	LOC102185806	7.59261	up	PREDICTED: olfactory receptor 226-like [Capra hircus]
gene4414	GHRHR	7.59261	up	PREDICTED: growth hormone-releasing hormone receptor isoform X1 [Capra hircus]
gene25223	PBLD	2.03547	up	PREDICTED: phenazine biosynthesis-like domain-containing protein isoform X1 [Capra hircus]
gene16352	RNASEL	17.3112	up	PREDICTED: 2-5A-dependent ribonuclease [Capra hircus]
gene25117	LOC106503703	0.461046	down	PREDICTED: LOW QUALITY PROTEIN: zinc finger protein 503, partial [Camelus ferus]
gene27594	LOC102179192	3.94816	up	PREDICTED: cytochrome P450 2D14-like isoform X2 [Ovis aries musimon]
gene14364	PTP4A3	2.51467	up	PREDICTED: protein tyrosine phosphatase type IVA 3 isoform X1 [Capra hircus]
gene13082	LOC102171166	0.0535949	down	.
gene25186	PALD1	10.0223	up	PREDICTED: paladin isoform X1 [Capra hircus]
gene264	CD200	10.0223	up	PREDICTED: OX-2 membrane glycoprotein isoform X1 [Capra hircus]
gene3699	ADAMTS4	10.0223	up	PREDICTED: A disintegrin and metalloproteinase with thrombospondin motifs 4 [Ovis aries musimon]
gene17376	LOC108637962	0.406497	down	PREDICTED: MARCKS-related protein [Bubalus bubalis]
gene1238	LOC102171110	3.73557	up	PREDICTED: uncharacterized threonine-rich GPI-anchored glycoprotein PJ4664.02-like [Capra hircus]
gene9624	LOC106502464	3.73557	up	PAOX protein [Bos taurus]
gene14168	LOC108637529	0.455557	down	PREDICTED: density-regulated protein isoform X1 [Ovis aries]
gene14264	LOC102177353	0.436835	down	.
gene1618	ZDBF2	0.175214	down	PREDICTED: DBF4-type zinc finger-containing protein 2 [Capra hircus]
gene12241	MVB12B	2.04494	up	multivesicular body subunit 12B isoform 1 [Homo sapiens]
gene17364	NOD2	2.04494	up	caspase recruitment domain 15 protein [Capra hircus]
gene25944	SAC3D1	2.01608	up	PREDICTED: SAC3 domain-containing protein 1 [Ovis aries musimon]
gene26452	WNK3	6.15002	up	PREDICTED: serine/threonine-protein kinase WNK3 isoform X1 [Ovis aries]
gene3913	ZNF775	2.6091	up	PREDICTED: zinc finger protein 646-like [Ovis aries musimon]
gene23842	SPN	2.89413	up	PREDICTED: leukosialin [Capra hircus]
gene6297	LOC106502166	4.42541	up	.
gene9267	NTRK2	4.42541	up	PREDICTED: BDNF/NT-3 growth factors receptor isoform X1 [Capra hircus]
gene17801	LOC102168757	2.96112	up	PREDICTED: zinc finger protein 239-like isoform X3 [Ovis aries]
gene6146	CHADL	0.0959067	down	PREDICTED: LOW QUALITY PROTEIN: chondroadherin-like protein [Bubalus bubalis]
gene7349	SPINK7	0.0959067	down	PREDICTED: serine protease inhibitor Kazal-type 7 [Capra hircus]
gene22	EVA1C	2.29248	up	PREDICTED: protein eva-1 homolog C isoform X3 [Ovis aries musimon]
gene9075	FRMPD1	0.296112	down	PREDICTED: FERM and PDZ domain-containing protein 1 [Capra hircus]
gene25202	TSPAN15	2.50556	up	PREDICTED: tetraspanin-15 [Balaenoptera acutorostrata scammoni]
gene27976	TMEM184A	0.495171	down	PREDICTED: transmembrane protein 184A isoform X2 [Ovis aries musimon]
gene11759	IL37	7.28891	up	PREDICTED: interleukin-37 isoform X2 [Capra hircus]
gene16446	CAMK1G	7.28891	up	PREDICTED: calcium/calmodulin-dependent protein kinase type 1G isoform X9 [Ovis aries musimon]
gene24639	IFIT2	3.4788	up	PREDICTED: interferon-induced protein with tetratricopeptide repeats 2 isoform X1 [Capra hircus]
gene27474	LOC102180492	3.4788	up	PREDICTED: interferon omega-1-like [Bos taurus]
gene9442	ZNF483	3.4788	up	PREDICTED: zinc finger protein 483 [Capra hircus]
gene7773	COL23A1	2.73334	up	PREDICTED: collagen alpha-1(XXIII) chain isoform X7 [Ovis aries musimon]
gene1441	CCL20	16.4	up	PREDICTED: c-C motif chemokine 20 isoform X1 [Capra hircus]
gene17422	IRX6	16.4	up	PREDICTED: iroquois-class homeodomain protein IRX-6 isoform X2 [Ovis aries musimon]
gene4426	LOC102179628	0.499643	down	PREDICTED: retinitis pigmentosa 9 protein [Bos mutus]
gene12550	SLC15A1	9.56669	up	PREDICTED: solute carrier family 15 member 1 [Capra hircus]
gene16454	LOC108637794	9.56669	up	.
gene26475	MIR222	9.56669	up	.
gene3372	TCHH	0.353289	down	PREDICTED: trichohyalin isoform X1 [Capra hircus]
gene687	SHOX2	0.130159	down	short stature homeobox protein 2 [Bos taurus]
gene1887	CCDC148	0.0569446	down	PREDICTED: coiled-coil domain-containing protein 148 isoform X15 [Ovis aries musimon]
gene27491	LOC108634609	0.0569446	down	PREDICTED: small proline-rich protein 3 [Capra hircus]
gene3745	C3H1orf226	2.56768	up	PREDICTED: carboxyl-terminal PDZ ligand of neuronal nitric oxide synthase protein isoform X2 [Ovis aries]
gene843	DZIP1L	4.70742	up	PREDICTED: zinc finger protein DZIP1L isoform X7 [Ovis aries musimon]
gene3635	CFAP45	0.311112	down	PREDICTED: cilia- and flagella-associated protein 45 isoform X2 [Ovis aries]
gene7149	MCTP1	0.401508	down	PREDICTED: multiple C2 and transmembrane domain-containing protein 1 isoform X13 [Ovis aries musimon]
gene1624	LOC108637783	0.20247	down	PREDICTED: uncharacterized protein LOC105003684 [Bison bison bison]
gene21895	FGD5	0.390477	down	PREDICTED: FYVE, RhoGEF and PH domain-containing protein 5 isoform X2 [Ovis aries musimon]
gene21942	ALDH1L1	0.182223	down	PREDICTED: cytosolic 10-formyltetrahydrofolate dehydrogenase isoform X2 [Ovis aries musimon]
gene53	CLDN17	0.182223	down	PREDICTED: claudin-17 [Capra hircus]
gene12638	LOC108637259	29.1556	up	PREDICTED: multidrug resistance-associated protein 4-like isoform X2 [Ovis aries musimon]
gene9203	PNMA2	29.1556	up	PREDICTED: paraneoplastic antigen Ma2 [Ovis aries]
gene24152	LOC102174532	2.64223	up	PREDICTED: radial spoke head 10 homolog B isoform X1 [Capra hircus]
gene13340	SLC4A11	3.98612	up	PREDICTED: sodium bicarbonate transporter-like protein 11 [Capra hircus]
gene19661	WNK4	3.98612	up	PREDICTED: serine/threonine-protein kinase WNK4 isoform X1 [Ovis aries]
gene19968	MGAT5B	3.98612	up	PREDICTED: alpha-1,6-mannosylglycoprotein 6-beta-N-acetylglucosaminyltransferase B isoform X2 [Ovis aries musimon]
gene15427	NCR3LG1	3.26482	up	PREDICTED: natural cytotoxicity triggering receptor 3 ligand 1 [Capra hircus]
gene9929	ARFGEF3	3.26482	up	PREDICTED: brefeldin A-inhibited guanine nucleotide-exchange protein 3 isoform X2 [Ovis aries musimon]
gene6672	LNX1	0.496971	down	PREDICTED: E3 ubiquitin-protein ligase LNX isoform X1 [Capra hircus]
gene11461	TLX2	3.55334	up	PREDICTED: T-cell leukemia homeobox protein 2 [Ovis aries]
gene16148	LOC108637780	3.39597	up	PREDICTED: centrosomal protein of 104 kDa, partial [Bos mutus]
gene24666	LOC102183481	0.427085	down	PREDICTED: neutral ceramidase isoform X1 [Ovis aries]
gene24448	INA	2.29349	up	PREDICTED: alpha-internexin isoform X2 [Ovis aries musimon]
gene13731	PABPC1L	2.17059	up	PREDICTED: polyadenylate-binding protein 1-like isoform X4 [Ovis aries musimon]
gene2828	LPAR3	2.52627	up	PREDICTED: lysophosphatidic acid receptor 3 [Ovis aries]
gene3912	LOC102190581	5.10224	up	PREDICTED: zinc finger protein OZF-like [Ovis aries musimon]
gene5911	APOBEC1	5.10224	up	Apobec1 [Pongo pygmaeus]
gene24239	PRAP1	6.98521	up	PREDICTED: proline-rich acidic protein 1 [Pantholops hodgsonii]
gene26660	TLR7	6.98521	up	PREDICTED: toll-like receptor 7 isoform X1 [Capra hircus]
gene28175	LOC108634973	0.295496	down	PREDICTED: interferon omega-1 isoform X2 [Bos taurus]
gene27898	RENBP	2.40534	up	PREDICTED: N-acylglucosamine 2-epimerase isoform X2 [Ovis aries musimon]
gene8840	CCDC171	2.40534	up	PREDICTED: coiled-coil domain-containing protein 171 isoform X1 [Capra hircus]
gene3792	RCSD1	2.78694	up	PREDICTED: capZ-interacting protein isoform X1 [Capra hircus]
gene26128	LOC106503748	0.0325398	down	PREDICTED: mas-related G-protein coupled receptor member D-like [Bos mutus]
gene9370	PLPPR1	0.0325398	down	PREDICTED: lipid phosphate phosphatase-related protein type 1-like [Capra hircus]
gene15553	LOC102180514	15.4889	up	PREDICTED: nicotinamide N-methyltransferase isoform X2 [Ovis aries musimon]
gene515	CAMK2N2	0.397577	down	calcium/calmodulin-dependent protein kinase II inhibitor 2 [Homo sapiens]
gene2514	LOC102182848	0.426166	down	PREDICTED: LOW QUALITY PROTEIN: histone H3.3 [Fukomys damarensis]
gene1006	LOC108636576	2.3284	up	.
gene14326	GSDMC	0.136667	down	PREDICTED: LOW QUALITY PROTEIN: gasdermin-C-like [Capra hircus]
gene1371	HPCA	0.227778	down	PREDICTED: neuron-specific calcium-binding protein hippocalcin isoformX2 [Canis lupus familiaris]
gene24984	LOC102186368	0.227778	down	PREDICTED: protein MEMO1 [Egretta garzetta]
gene4829	LIN7A	0.227778	down	PREDICTED: protein lin-7 homolog A isoform X1 [Nannospalax galili]
gene19750	FMNL1	2.63743	up	PREDICTED: formin-like protein 1 isoform X2 [Ovis aries musimon]
gene24745	ANK1	0.0607409	down	PREDICTED: ankyrin-1 isoform X5 [Ovis aries musimon]
gene5312	MYO1A	0.0607409	down	PREDICTED: unconventional myosin-Ia isoform X1 [Capra hircus]
gene23385	LOC102177581	5.69446	up	PREDICTED: voltage-dependent T-type calcium channel subunit alpha-1H-like isoform X1 [Ovis aries musimon]
gene27196	RAB36	0.189815	down	PREDICTED: ras-related protein Rab-36-like [Ovis aries musimon]
gene13060	SKIDA1	0.276095	down	PREDICTED: SKI/DACH domain-containing protein 1 [Bubalus bubalis]
gene23744	SCNN1B	0.395389	down	PREDICTED: amiloride-sensitive sodium channel subunit beta isoform X1 [Capra hircus]
gene25796	PAG-2	27.3334	up	pregnancy-specific antigen [Ovis aries]
gene321	HGD	27.3334	up	PREDICTED: homogentisate 1,2-dioxygenase [Capra hircus]
gene9685	LAMA4	27.3334	up	PREDICTED: laminin subunit alpha-4 isoform X2 [Capra hircus]
gene9817	CNR1	27.3334	up	cannabinoid receptor 1 [Bos taurus]
gene22109	LOC102185617	0.333334	down	PREDICTED: histone H1t-like [Capra hircus]
gene19646	LOC108638305	0.479534	down	PREDICTED: V-type proton ATPase 116 kDa subunit a isoform 1 [Bison bison bison]
gene18837	LOC108638248	0.468211	down	.
gene21843	SLC6A20	0.468211	down	PREDICTED: sodium- and chloride-dependent transporter XTRP3 isoform X6 [Ovis aries musimon]
gene1286	SMPDL3B	0.264517	down	PREDICTED: acid sphingomyelinase-like phosphodiesterase 3b isoform X3 [Ovis aries musimon]
gene3991	LOC102186557	0.303705	down	PREDICTED: putative olfactory receptor 10AC1 [Ovis aries musimon]
gene20059	GRIN2C	4.92001	up	PREDICTED: glutamate receptor ionotropic, NMDA 2C isoform X4 [Ovis aries musimon]
gene24677	LOC108634035	0.485138	down	PREDICTED: cytochrome P450 2C19-like isoform X1 [Pantholops hodgsonii]
gene18023	ZNF404	2.23066	up	PREDICTED: LOW QUALITY PROTEIN: zinc finger protein 404 [Pantholops hodgsonii]
gene22474	RNF39	0.379631	down	PREDICTED: LOW QUALITY PROTEIN: RING finger protein 39 isoform X2 [Ovis aries musimon]
gene26683	LOC108634348	4.40372	up	PREDICTED: sex comb on midleg-like protein 2 isoform X2 [Ovis aries]
gene14144	C14H8orf89	2.17492	up	PREDICTED: putative uncharacterized protein C8orf89 homolog isoform X1 [Ovis aries]
gene19268	LOC102181716	0.294772	down	PREDICTED: myosin-3 isoform X1 [Bubalus bubalis]
gene4999	NR4A1	0.294772	down	PREDICTED: nuclear receptor subfamily 4 group A member 1 isoform X2 [Ovis aries musimon]
gene21402	LOC100861209	2.03802	up	PREDICTED: caspase-14 isoform X2 [Ovis aries musimon]
gene13537	FOXS1	14.5778	up	PREDICTED: forkhead box protein S1-like [Ovis aries musimon]
gene22319	ZSCAN12	14.5778	up	PREDICTED: LOW QUALITY PROTEIN: zinc finger and SCAN domain containing 12 [Capra hircus]
gene27685	GSC2	14.5778	up	TPA: goosecoid homeobox 2-like [Bos taurus]
gene20262	RGS7BP	8.65558	up	PREDICTED: regulator of G-protein signaling 7-binding protein isoform X1 [Ovis aries]
gene28839	LOC108635514	8.65558	up	PREDICTED: uncharacterized protein LOC105610652 isoform X1 [Ovis aries]
gene1882	CYTIP	3.23031	up	PREDICTED: cytohesin-interacting protein [Capra hircus]
gene6955	OTOP1	0.320121	down	PREDICTED: otopetrin-1 isoform X2 [Ovis aries musimon]
gene18538	CDC42EP5	2.67975	up	PREDICTED: cdc42 effector protein 5 isoform X1 [Orcinus orca]
gene21944	KLF15	0.218667	down	PREDICTED: coiled-coil domain-containing protein 37 [Capra hircus]
gene14907	FIBIN	5.46668	up	PREDICTED: fin bud initiation factor homolog [Tursiops truncatus]
gene24220	GPR146	5.46668	up	PREDICTED: probable G-protein coupled receptor 146 [Ovis aries musimon]
gene8887	IL33	0.341668	down	PREDICTED: interleukin-33 isoform X1 [Capra hircus]
gene27870	SPRY3	0.198068	down	PREDICTED: protein sprouty homolog 3 [Capra hircus]
gene27473	LOC108634604	0.173545	down	PREDICTED: interferon omega-1 isoform X2 [Bos taurus]
gene7560	SOWAHA	2.73334	up	PREDICTED: ankyrin repeat domain-containing protein SOWAHA-like [Ovis aries musimon]
gene12533	LOC102168554	0.0650796	down	PREDICTED: golgin-45 isoform X1 [Ovis aries musimon]
gene23735	OTOA	0.0650796	down	PREDICTED: otoancorin [Capra hircus]
gene2972	S1PR1	0.0650796	down	PREDICTED: sphingosine 1-phosphate receptor 1 [Ovis aries]
gene3056	CD53	0.0650796	down	PREDICTED: leukocyte surface antigen CD53 [Capra hircus]
gene4395	PRR15	0.0650796	down	PREDICTED: proline-rich protein 15 isoform X1 [Bos mutus]
gene12598	GPC6	25.5112	up	PREDICTED: glypican-6 [Capra hircus]
gene13090	MYO3A	25.5112	up	PREDICTED: myosin-IIIa isoform X5 [Ovis aries musimon]
gene14022	CTHRC1	25.5112	up	PREDICTED: collagen triple helix repeat-containing protein 1 [Capra hircus]
gene14039	ANGPT1	25.5112	up	PREDICTED: angiopoietin-1 isoform X2 [Capra hircus]
gene7256	FNDC9	25.5112	up	PREDICTED: LOW QUALITY PROTEIN: fibronectin type III domain containing 9 [Capra hircus]
gene18490	TMEM190	0.312382	down	PREDICTED: transmembrane protein 190 isoform X3 [Ovis aries musimon]
gene5256	PPM1H	2.79408	up	PREDICTED: protein phosphatase 1H isoform X2 [Ovis aries musimon]
gene5267	SLC16A7	2.79408	up	PREDICTED: monocarboxylate transporter 2-like isoform X1 [Capra hircus]
gene21307	PGAM2	0.40089	down	Phosphoglycerate mutase 2, partial [Bos mutus]
gene24188	LOC106503599	4.73779	up	PREDICTED: ras-associating and dilute domain-containing protein isoform X2 [Ovis aries musimon]
gene16745	RASAL1	0.462565	down	PREDICTED: rasGAP-activating-like protein 1 isoform X2 [Bos taurus]
gene5029	LOC102168424	2.09832	up	PREDICTED: methyltransferase-like protein 7A-like [Capra hircus]
gene5084	LOC102182479	2.8635	up	PREDICTED: uncharacterized protein LOC102182479 [Capra hircus]
gene2615	LOC102181830	6.3778	up	PREDICTED: 40S ribosomal protein S20, partial [Callithrix jacchus]
gene3044	SLC6A17	6.3778	up	sodium-dependent neutral amino acid transporter SLC6A17 [Bos taurus]
gene24832	LOC106503675	2.9436	up	.
gene22709	LRRC73	4.25186	up	PREDICTED: leucine-rich repeat-containing protein 73 [Pantholops hodgsonii]
gene2433	LOC102183480	0.303705	down	PREDICTED: LOW QUALITY PROTEIN: protein BEX3-like [Ovis aries]
gene25482	AAMDC	0.498076	down	PREDICTED: mth938 domain-containing protein [Ovis aries]
gene17307	JPH3	2.16782	up	PREDICTED: junctophilin-3 isoform X2 [Ovis aries musimon]
gene27344	LOC106501866	3.28001	up	PREDICTED: uncharacterized protein C6orf62 homolog isoform X3 [Mandrillus leucophaeus]
gene20878	LOC102170823	3.64445	up	PREDICTED: cytochrome P450 1A1-like isoform X1 [Capra hircus]
gene23287	GRP	0.113889	down	gastrin-releasing peptide precursor [Ovis aries]
gene11235	UBAP1L	0.2453	down	PREDICTED: ubiquitin-associated protein 1-like isoform X1 [Bos taurus]
gene7409	LOC108636356	0.2453	down	PREDICTED: protocadherin gamma-A1 [Capra hircus]
gene7356	LOC102175572	0.350428	down	PREDICTED: serine protease inhibitor Kazal-type 6 isoform X1 [Capra hircus]
gene12377	KCNT1	8.20002	up	PREDICTED: potassium channel subfamily T member 1 isoform X2 [Ovis aries musimon]
gene13017	LOC102173668	8.20002	up	PREDICTED: 60S ribosomal protein L30-like [Capra hircus]
gene4752	ABCA13	8.20002	up	PREDICTED: ATP-binding cassette sub-family A member 13 [Capra hircus]
gene24517	ABCC2	2.11614	up	PREDICTED: canalicular multispecific organic anion transporter 1 [Capra hircus]
gene13382	OPRL1	13.6667	up	PREDICTED: nociceptin receptor isoform X3 [Ovis aries]
gene25690	FLI1	13.6667	up	hypothetical protein PANDA_000485, partial [Ailuropoda melanoleuca]
gene28167	LOC108634969	13.6667	up	PREDICTED: tumor necrosis factor receptor superfamily member 10A-like isoform X2 [Balaenoptera acutorostrata scammoni]
gene23368	METRN	2.18017	up	PREDICTED: meteorin-like [Ovis aries musimon]
gene21343	TRIM71	2.73334	up	PREDICTED: E3 ubiquitin-protein ligase TRIM71 [Ceratotherium simum simum]
gene7418	LOC106502335	0.227778	down	PREDICTED: protocadherin beta-10 [Ovis aries]
gene13736	PI3	0.0379631	down	elafin [Ovis aries]
gene20267	LOC102175522	0.0379631	down	phosphoribosyl pyrophosphate synthetase 1 variant [Homo sapiens]
gene21979	LOC102189642	0.0379631	down	PREDICTED: uncharacterized protein LOC102406751, partial [Bubalus bubalis]
gene28762	LOC102185235	0.0379631	down	.
gene5633	CSF2RB	0.0379631	down	PREDICTED: cytokine receptor common subunit beta isoform X1 [Capra hircus]
gene19132	LOC102178853	2.12593	up	PREDICTED: arachidonate 12-lipoxygenase, epidermal-type-like [Capra hircus]
gene4921	HOXC9	0.488568	down	homeobox C9, isoform CRA_b, partial [Mus musculus]
gene10158	DLL1	0.344746	down	PREDICTED: delta-like protein 1 isoform X2 [Ovis aries musimon]
gene19441	HOXB3	2.87351	up	PREDICTED: homeobox protein Hox-B3 isoform X2 [Ovis aries musimon]
gene22557	C23H6orf25	2.27778	up	PREDICTED: protein G6b isoform X1 [Bubalus bubalis]
gene1874	LOC108638091	4.55557	up	PREDICTED: serine/arginine repetitive matrix protein 3-like [Chlorocebus sabaeus]
gene8965	LOC102170604	0.494605	down	PREDICTED: taste receptor type 2 member 42-like, partial [Bos mutus]
gene12895	ENOX1	23.689	up	PREDICTED: ecto-NOX disulfide-thiol exchanger 1 isoform X1 [Ovis aries]
gene18139	LOC108638116	23.689	up	PREDICTED: serine/threonine-protein kinase LMTK3-like [Ovis aries musimon]
gene25693	KCNJ5	23.689	up	PREDICTED: G protein-activated inward rectifier potassium channel 4 [Ovis aries]
gene4818	NAV3	23.689	up	PREDICTED: neuron navigator 3 isoform X1 [Capra hircus]
gene5521	SYCP3	23.689	up	PREDICTED: synaptonemal complex protein 3 isoform X1 [Capra hircus]
gene18102	HIF3A	2.96112	up	PREDICTED: hypoxia-inducible factor 3-alpha isoform X6 [Ovis aries musimon]
gene3287	LOC102173351	0.0700857	down	PREDICTED: elongation factor 1-alpha 1-like [Macaca fascicularis]
gene18749	PPM1E	2.2077	up	PREDICTED: protein phosphatase 1E isoform X2 [Ovis aries musimon]
gene22516	LOC108633466	3.06466	up	PREDICTED: LOW QUALITY PROTEIN: endogenous retrovirus group K member 25 Env polyprotein-like [Bison bison bison]
gene19796	LIMD2	6.07409	up	PREDICTED: LIM domain-containing protein 2 isoform X1 [Canis lupus familiaris]
gene28466	LOC102187483	0.428759	down	PREDICTED: S100P-binding protein isoform X3 [Capra hircus]
gene24798	LOC102185144	3.34075	up	.
gene333	EAF2	3.53057	up	ELL-associated factor 2 [Bos taurus]
gene18100	PGLYRP1	0.489554	down	PREDICTED: peptidoglycan recognition protein 1 [Ovis aries]
gene23271	ONECUT2	0.377779	down	PREDICTED: one cut domain family member 2 isoform X2 [Ovis aries musimon]
gene23480	MMP25	0.377779	down	TPA: matrix metalloproteinase 25 preproprotein-like [Bos taurus]
gene10662	LOC102187773	0.35965	down	.
gene21826	LRRC2	0.35965	down	PREDICTED: leucine-rich repeat-containing protein 2 isoform X1 [Capra hircus]
gene6356	ANK2	2.6726	up	PREDICTED: ankyrin-2 isoform X8 [Ovis aries musimon]
gene18507	TNNT1	0.495753	down	PREDICTED: troponin T, slow skeletal muscle, partial [Bison bison bison]
gene19185	SHBG	0.255112	down	PREDICTED: sex hormone-binding globulin isoform X1 [Capra hircus]
gene25301	ACTN2	0.404939	down	PREDICTED: alpha-actinin-2 [Ovis aries]
gene15294	LOC108633278	2.73334	up	PREDICTED: LOW QUALITY PROTEIN: interferon-induced very large GTPase 1-like isoform X2 [Ovis aries musimon]
gene27068	BEX3	0.455557	down	Protein BEX3, partial [Bos mutus]
gene17148	TLL1	7.74447	up	PREDICTED: tolloid-like protein 1 [Capra hircus]
gene11815	SH2D6	0.121482	down	PREDICTED: SH2 domain-containing protein 6 isoform X2 [Ovis aries]
gene3388	LOC108635657	0.121482	down	PREDICTED: keratin-associated protein 10-9-like [Ovis aries]
gene21081	LOC102170640	0.331314	down	PREDICTED: interferon alpha-inducible protein 27-like protein 2B-like [Capra hircus]
gene13538	DUSP15	12.7556	up	PREDICTED: interferon regulatory factor 4 isoform X1 [Bos taurus]
gene13627	LOC102173760	12.7556	up	PREDICTED: fer-1-like protein 4-like [Capra hircus]
gene27595	AFF2	12.7556	up	PREDICTED: AF4/FMR2 family member 2 isoform X2 [Capra hircus]
gene28535	LOC102173544	12.7556	up	PREDICTED: sex comb on midleg-like protein 2 [Capra hircus]
gene7312	MYOZ3	12.7556	up	myozenin 3 [Capra hircus]
gene27377	IL3RA	0.237682	down	PREDICTED: interleukin-3 receptor subunit alpha, partial [Bos taurus]
gene9141	LOC108636601	0.427666	down	HNRPDL protein [Bos taurus]
gene9088	TMOD1	2.51896	up	PREDICTED: tropomodulin-1 isoform X1 [Capra hircus]
gene17562	ENKD1	2.01549	up	PREDICTED: enkurin domain-containing protein 1 isoform X1 [Bubalus bubalis]
gene13735	WFDC5	0.160785	down	PREDICTED: WAP four-disulfide core domain protein 5 isoform X1 [Ovis aries]
gene18279	KLK8	0.160785	down	PREDICTED: kallikrein-8 [Capra hircus]
gene21573	FHIT	0.160785	down	PREDICTED: bis(5'-adenosyl)-triphosphatase isoform X1 [Capra hircus]
gene9484	WHRN	0.160785	down	PREDICTED: whirlin isoform X3 [Ovis aries musimon]
gene10434	RTN1	0.0414143	down	PREDICTED: reticulon-1 isoform X1 [Bos taurus]
gene1208	NCMAP	0.0414143	down	PREDICTED: noncompact myelin-associated protein isoform X2 [Ovis aries]
gene20781	LOC108638535	0.0414143	down	PREDICTED: endogenous retrovirus group K member 25 Env polyprotein-like [Ovis aries musimon]
gene24264	DPYSL4	0.0414143	down	PREDICTED: dihydropyrimidinase-related protein 4 isoform X2 [Ovis aries musimon]
gene12316	C11H9orf50	0.191813	down	PREDICTED: uncharacterized protein C9orf50 homolog isoform X2 [Ovis aries musimon]
gene20097	KCNJ2	2.98183	up	Inward rectifier potassium channel 2 [Pteropus alecto]
gene2785	ST6GALNAC3	2.18667	up	PREDICTED: alpha-N-acetylgalactosaminide alpha-2,6-sialyltransferase 3 [Erinaceus europaeus]
gene23741	SCNN1G	0.437335	down	PREDICTED: amiloride-sensitive sodium channel subunit gamma [Ovis aries]
gene3031	LOC102189813	0.484948	down	GSTM2 protein [Bos taurus]
gene24896	LOC108634097	3.09779	up	PREDICTED: protein yippee-like 1 [Bos mutus]
gene9560	IRAK1BP1	3.09779	up	PREDICTED: interleukin-1 receptor-associated kinase 1-binding protein 1 [Ovis aries]
gene13979	LOC102179113	2.39767	up	PREDICTED: thyroid transcription factor 1-associated protein 26-like [Capra hircus]
gene24254	CFAP46	2.39767	up	PREDICTED: tetratricopeptide repeat protein 40 [Bubalus bubalis]
gene9862	AKAP7	3.94816	up	PREDICTED: A-kinase anchor protein 7 isoform gamma isoform X1 [Bos taurus]
gene10974	SALL2	0.36937	down	PREDICTED: sal-like protein 2 [Bison bison bison]
gene27379	LOC108634568	0.426479	down	PREDICTED: N-acetylserotonin O-methyltransferase-like protein isoform X2 [Ovis aries musimon]
gene7951	CELF5	0.280343	down	PREDICTED: CUGBP Elav-like family member 5 isoform X14 [Ovis aries musimon]
gene12332	HMCN2	21.8667	up	PREDICTED: hemicentin-2 isoform X2 [Ovis aries musimon]
gene17173	VSTM2B	21.8667	up	PREDICTED: V-set and transmembrane domain-containing protein 2B-like isoform X3 [Ovis aries musimon]
gene19843	LOC102184656	21.8667	up	PREDICTED: uncharacterized protein C5orf34 homolog isoform X2 [Bison bison bison]
gene28294	LOC108635065	21.8667	up	PREDICTED: zinc finger protein 23 isoform X1 [Capra hircus]
gene8541	MEF2B	21.8667	up	PREDICTED: myocyte-specific enhancer factor 2B [Pantholops hodgsonii]
gene14211	CLVS1	5.77039	up	PREDICTED: clavesin-1 [Capra hircus]
gene21716	CAMKV	5.77039	up	PREDICTED: LOW QUALITY PROTEIN: caM kinase-like vesicle-associated protein isoform X3 [Ovis aries]
gene12721	WASF3	2.42964	up	wiskott-Aldrich syndrome protein family member 3 [Bos taurus]
gene11484	ACTG2	2.29948	up	Actin, gamma-enteric smooth muscle [Fukomys damarensis]
gene21889	LOC108638592	0.0759261	down	PREDICTED: phosphatidate cytidylyltransferase, mitochondrial isoform X5 [Ovis aries musimon]
gene19965	LOC108638194	0.436575	down	.
gene8109	LOC102176953	0.400001	down	PREDICTED: LOW QUALITY PROTEIN: zinc finger protein 266-like [Ovis aries musimon]
gene24157	ANKRD61	2.21836	up	PREDICTED: ankyrin repeat domain-containing protein 61 [Ovis aries]
gene16511	PTPN7	0.265742	down	PREDICTED: tyrosine-protein phosphatase non-receptor type 7 isoform X4 [Ovis aries musimon]
gene20631	ISG20	0.265742	down	PREDICTED: interferon-stimulated gene 20 kDa protein [Capra hircus]
gene25155	NUDT13	0.265742	down	PREDICTED: nucleoside diphosphate-linked moiety X motif 13 isoform X1 [Capra hircus]
gene16713	LOC108637861	2.03482	up	.
gene2744	DIRAS3	0.341668	down	GTP-binding protein Di-Ras3 [Bos taurus]
gene34	LOC108636734	0.364445	down	.
gene6656	CWH43	0.364445	down	PREDICTED: PGAP2-interacting protein isoform X1 [Ovis aries musimon]
gene24365	EMX2	2.15023	up	unnamed protein product [Homo sapiens]
gene22561	SAPCD1	2.80927	up	PREDICTED: suppressor APC domain-containing protein 1 [Capra hircus]
gene2233	TWIST2	2.23637	up	twist-related protein 2 [Mus musculus]
gene27322	LOC102183974	2.23637	up	PREDICTED: complement component C8 gamma chain-like isoform X3 [Ovis aries musimon]
gene26615	LOC108634337	0.499643	down	PREDICTED: uncharacterized protein LOC105614901 [Ovis aries]
gene5018	LOC108636000	2.1639	up	PREDICTED: swi5-dependent recombination DNA repair protein 1 homolog isoform X1 [Equus caballus]
gene1083	CLCNKA	11.8445	up	PREDICTED: chloride channel protein ClC-Ka isoform X5 [Ovis aries musimon]
gene13410	EEF1A2	11.8445	up	Elongation factor 1-alpha 2, partial [Bos mutus]
gene14930	LOC108637659	11.8445	up	.
gene16038	TNFSF18	11.8445	up	PREDICTED: tumor necrosis factor ligand superfamily member 18 [Capra hircus]
gene16634	MN1	11.8445	up	PREDICTED: probable tumor suppressor protein MN1 [Ovis aries musimon]
gene24540	C26H10orf62	11.8445	up	PREDICTED: uncharacterized protein C10orf62 homolog [Capra hircus]
gene24085	C25H7orf61	4.19112	up	PREDICTED: uncharacterized protein C7orf61 homolog [Capra hircus]
gene18014	CADM4	2.55112	up	PREDICTED: cell adhesion molecule 4 isoform X1 [Ovis aries]
gene1549	RUFY4	3.00668	up	PREDICTED: RUN and FYVE domain-containing protein 4 [Capra hircus]
gene14777	SPI1	0.130159	down	PREDICTED: transcription factor PU.1 [Ceratotherium simum simum]
gene24425	SORCS3	0.130159	down	PREDICTED: VPS10 domain-containing receptor SorCS3 isoform X1 [Ovis aries musimon]
gene7415	PCDHB14	0.130159	down	PREDICTED: protocadherin beta-14 [Bos taurus]
gene19610	LOC102180424	0.397152	down	PREDICTED: LOW QUALITY PROTEIN: keratin, type I cytoskeletal 16 [Capra hircus]
gene17123	TLR2	0.227778	down	RecName: Full=Toll-like receptor 2; AltName: CD_antigen=CD282; Flags: Precursor [Capra ibex]
gene1175	EPHB2	3.79631	up	EPHB2 variant protein [Homo sapiens]
gene24597	PDE6C	3.79631	up	PREDICTED: cone cGMP-specific 3',5'-cyclic phosphodiesterase subunit alpha' isoform X1 [Ovis aries musimon]
gene23765	SLC5A11	0.358924	down	PREDICTED: sodium/myo-inositol cotransporter 2 isoform X1 [Capra hircus]
gene14843	PRR5L	3.30279	up	PREDICTED: proline-rich protein 5-like isoform X2 [Bos taurus]
gene3490	LOC102184485	3.30279	up	.
gene8454	TMEM38A	3.30279	up	PREDICTED: trimeric intracellular cation channel type A isoform X2 [Ovis aries musimon]
gene12011	DRC1	0.20247	down	PREDICTED: dynein regulatory complex protein 1 isoform X1 [Capra hircus]
gene14587	LOC102184642	0.20247	down	PREDICTED: olfactory receptor 477-like [Bos mutus]
gene4991	LOC102185150	0.20247	down	PREDICTED: keratin, type II cuticular Hb1-like [Capra hircus]
gene27672	LOC102173837	2.05001	up	Tubulin alpha-3 chain [Myotis davidii]
gene11699	CCDC85A	0.480405	down	PREDICTED: coiled-coil domain-containing protein 85A isoform X1 [Ovis aries musimon]
gene14624	LOC102178842	2.41177	up	PREDICTED: olfactory receptor 5AK2-like [Capra hircus]
gene18491	IL11	2.27778	up	PREDICTED: interleukin-11 [Ovis aries musimon]
gene18372	LOC108638037	0.0455557	down	.
gene23320	SERPINB11	0.0455557	down	PREDICTED: serpin B11 [Capra hircus]
gene25834	LOC102180465	0.0455557	down	PREDICTED: mammaglobin-A isoform X1 [Bos taurus]
gene6316	NDNF	0.0455557	down	PREDICTED: protein NDNF [Capra hircus]
gene25446	CCDC89	5.46668	up	PREDICTED: coiled-coil domain-containing protein 89 [Ovis aries]
gene21066	CHGA	2.19496	up	PREDICTED: chromogranin-A isoform X1 [Ovis aries musimon]
gene16444	G0S2	0.325398	down	G0/G1 switch 2 protein [Ovis aries]
gene22023	LOC102173056	0.325398	down	PREDICTED: 60S ribosomal protein L23a isoform X2 [Chrysemys picta bellii]
gene13924	TRIQK	20.0445	up	PREDICTED: triple QxxK/R motif-containing protein [Capra hircus]
gene14147	KCNB2	20.0445	up	PREDICTED: potassium voltage-gated channel subfamily B member 2 [Ovis aries musimon]
gene16251	LRRC38	20.0445	up	PREDICTED: leucine-rich repeat-containing protein 38 [Lipotes vexillifer]
gene18560	LOC102171004	20.0445	up	PREDICTED: vomeronasal type-1 receptor 4-like [Capra hircus]
gene22575	CFB	20.0445	up	PREDICTED: complement factor B [Ovis aries]
gene24887	LOC108634085	20.0445	up	.
gene25102	PLAC9	20.0445	up	PREDICTED: placenta-specific protein 9 [Bubalus bubalis]
gene6243	LOC102184901	20.0445	up	PREDICTED: uncharacterized protein LOC102332477 [Pantholops hodgsonii]
gene7181	HAPLN1	20.0445	up	Hyaluronan and proteoglycan link protein 1 [Myotis brandtii]
gene20652	LOC108638539	2.44862	up	Bcnt protein [Capra hircus]
gene2640	FAM151A	2.44862	up	PREDICTED: protein FAM151A-like isoform X2 [Ovis aries musimon]
gene7055	SLC26A1	2.44862	up	PREDICTED: sulfate anion transporter 1 [Bos taurus]
gene6161	MEI1	2.73334	up	PREDICTED: meiosis inhibitor protein 1 [Capra hircus]
gene3462	LENEP	0.277295	down	PREDICTED: lens epithelial cell protein LEP503 [Bison bison bison]
gene4989	LOC102183766	0.277295	down	hair type II keratin intermediate filament protein [Ovis aries]
gene9689	FYN	0.277295	down	PREDICTED: tyrosine-protein kinase Fyn isoform X3 [Rattus norvegicus]
gene21011	LOC102175901	0.422223	down	PREDICTED: transcription initiation factor TFIID subunit 11 [Ovis aries]
gene10149	DACT2	0.0828285	down	PREDICTED: dapper homolog 2-like [Ovis aries musimon]
gene21535	LOC108638609	0.0828285	down	PREDICTED: serine/arginine repetitive matrix protein 3-like [Ovis aries musimon]
gene26935	FHL1	0.0828285	down	PREDICTED: four and a half LIM domains protein 1 isoform X1 [Capra hircus]
gene877	BFSP2	0.0828285	down	PREDICTED: phakinin isoform X4 [Ovis aries musimon]
gene11575	MORN2	0.445433	down	MORN repeat containing 2, isoform CRA_a, partial [Mus musculus]
gene335	LOC102184002	4.55557	up	PREDICTED: solute carrier family 15 member 2-like [Capra hircus]
gene18078	PPM1N	2.91556	up	PREDICTED: probable protein phosphatase 1N [Bison bison bison]
gene2252	RAB17	2.91556	up	PREDICTED: ras-related protein Rab-17 isoform X3 [Ovis aries musimon]
gene9254	IDNK	2.91556	up	PREDICTED: probable gluconokinase isoform X2 [Ovis aries musimon]
gene9444	LOC108636586	2.91556	up	PREDICTED: pleckstrin homology domain-containing family A member 1 isoform X1 [Bos taurus]
gene17245	C18H16orf46	2.13914	up	PREDICTED: uncharacterized protein C16orf46 homolog isoform X1 [Ovis aries]
gene11824	LOC102172633	3.03705	up	PREDICTED: non-POU domain-containing octamer-binding protein isoform X3 [Odobenus rosmarus divergens]
gene8156	LOC108636400	3.03705	up	PREDICTED: myosin-6-like [Ovis aries musimon]
gene8546	HAPLN4	0.390477	down	TPA: KIAA1926 protein-like [Bos taurus]
gene11430	IL18R1	6.83335	up	PREDICTED: interleukin-18 receptor 1 [Capra hircus]
gene13823	SNAI1	6.83335	up	PREDICTED: zinc finger protein SNAI1 isoform X2 [Ovis aries musimon]
gene17107	LOC106503010	6.83335	up	TPA: protease, serine, 22-like [Bos taurus]
gene5973	LAG3	4.0089	up	PREDICTED: lymphocyte activation gene 3 protein isoform X2 [Ovis aries musimon]
gene7128	LOC102185919	4.0089	up	.
gene858	LOC102168773	2.23223	up	PREDICTED: DNA replication complex GINS protein PSF3 [Camelus ferus]
gene14199	LOC102168556	0.345595	down	.
gene4970	KRT77	0.345595	down	PREDICTED: keratin, type II cytoskeletal 1b [Capra hircus]
gene10032	AKAP12	3.1889	up	PREDICTED: A-kinase anchor protein 12 isoform X6 [Ovis aries musimon]
gene7558	GDF9	0.473779	down	growth differentiation factor 9 precursor [Capra hircus]
gene13390	LOC108637400	3.64445	up	PREDICTED: uridine-cytidine kinase-like 1-like isoform X3 [Bubalus bubalis]
gene18669	LOC108638220	3.64445	up	PREDICTED: non-histone chromosomal protein HMG-14 isoform X1 [Bos taurus]
gene15440	CLMP	3.38414	up	PREDICTED: CXADR-like membrane protein isoform X2 [Ovis aries musimon]
gene24531	CRTAC1	2.15354	up	PREDICTED: cartilage acidic protein 1 isoform X5 [Ovis aries musimon]
gene17414	LOC102183093	10.9334	up	hypothetical protein M91_15431, partial [Bos mutus]
gene7068	LOC108636416	10.9334	up	.
gene7593	EFNA2	10.9334	up	ephrin-A2 precursor [Bos taurus]
gene16185	MMP23B	2.25381	up	PREDICTED: matrix metalloproteinase-23 isoform X2 [Ovis aries musimon]
gene12657	LOC102177253	0.482354	down	PREDICTED: ATP synthase-coupling factor 6, mitochondrial isoform X1 [Capra hircus]
gene407	LOC108635607	0.482354	down	PREDICTED: T-complex protein 1 subunit zeta isoform X1 [Ovis aries]
gene18564	NLRP5	0.140171	down	PREDICTED: NACHT, LRR and PYD domains-containing protein 5 isoform X2 [Ovis aries musimon]
gene10390	PPP1R36	0.21438	down	PREDICTED: protein phosphatase 1 regulatory subunit 36 isoform X1 [Capra hircus]
gene11942	CAPN13	0.21438	down	PREDICTED: calpain-13 [Capra hircus]
gene21438	LOC102173339	0.21438	down	PREDICTED: 5-beta-cholestane-3-alpha,7-alpha-diol 12-alpha-hydroxylase-like [Capra hircus]
gene16632	LOC106503043	0.182223	down	unnamed protein product [Mus musculus]
gene26000	GAL3ST3	0.364445	down	PREDICTED: galactose-3-O-sulfotransferase 3 isoform X2 [Ovis aries musimon]
gene16356	NPL	5.16298	up	PREDICTED: N-acetylneuraminate lyase isoform X1 [Ovis aries]
gene26327	EDA	5.16298	up	Chain A, Crystal Structure Of Eda-A1
gene26679	LOC108633251	5.16298	up	PREDICTED: sex comb on midleg-like protein 2 [Capra hircus]
gene2762	MIR186	2.09952	up	.
gene9454	KIAA1958	2.09952	up	PREDICTED: uncharacterized protein KIAA1958 homolog isoform X4 [Ovis aries]
gene20935	LOC108638478	0.41862	down	PREDICTED: uncharacterized protein LOC105608667 [Ovis aries musimon]
gene16763	TESC	0.0506174	down	PREDICTED: calcineurin B homologous protein 3 isoform X3 [Ovis aries musimon]
gene19367	KCNJ12	0.0506174	down	PREDICTED: ATP-sensitive inward rectifier potassium channel 12 isoform X1 [Bison bison bison]
gene2271	MROH2A	0.0506174	down	PREDICTED: maestro heat-like repeat-containing protein family member 2A isoform X7 [Bos taurus]
gene24845	LOC106503670	0.0506174	down	.
gene7649	LOC102168256	0.0506174	down	PREDICTED: olfactory receptor 2L2-like [Ursus maritimus]
gene9704	DDO	0.0506174	down	D-aspartate oxidase, partial [Bos mutus]
gene28010	LOC108634845	0.483448	down	PREDICTED: proline-rich protein HaeIII subfamily 1-like [Rattus norvegicus]
gene10144	LOC106502494	18.2223	up	.
gene142	LOC108636205	18.2223	up	PREDICTED: 39S ribosomal protein L32, mitochondrial-like [Capra hircus]
gene1727	LOC108633416	18.2223	up	PREDICTED: uncharacterized protein LOC103544009 [Equus przewalskii]
gene22839	LOC106503482	18.2223	up	.
gene2300	GJB4	18.2223	up	PREDICTED: gap junction beta-4 protein isoform X1 [Bos taurus]
gene23154	LOC102173519	18.2223	up	PREDICTED: uncharacterized protein LOC100849069 isoform X1 [Bos taurus]
gene25055	GPRIN2	18.2223	up	PREDICTED: G protein-regulated inducer of neurite outgrowth 2 isoform X2 [Capra hircus]
gene26695	REPS2	18.2223	up	PREDICTED: ralBP1-associated Eps domain-containing protein 2 isoform X16 [Ovis aries musimon]
gene26720	VEGFD	18.2223	up	PREDICTED: vascular endothelial growth factor D [Capra hircus]
gene26820	CDR1	18.2223	up	PREDICTED: LOW QUALITY PROTEIN: cerebellar degeneration-related antigen 1 [Pantholops hodgsonii]
gene4419	LOC102180455	18.2223	up	PREDICTED: calcium/calmodulin-dependent 3',5'-cyclic nucleotide phosphodiesterase 1C isoform X2 [Bos mutus]
gene8415	LOC102186759	18.2223	up	PREDICTED: phylloquinone omega-hydroxylase CYP4F2-like isoform X5 [Ovis aries musimon]
gene9332	MIRLET7F	18.2223	up	.
gene24298	LOC102180995	0.444446	down	PREDICTED: elongation factor 1-gamma [Pan paniscus]
gene28694	LOC108635394	2.93581	up	PREDICTED: dolichyl-phosphate beta-glucosyltransferase [Leptonychotes weddellii]
gene14989	PLEKHB1	4.32779	up	PREDICTED: pleckstrin homology domain-containing family B member 1 isoform X1 [Ovis aries]
gene24393	LOC106503642	4.32779	up	.
gene9315	ECM2	4.32779	up	PREDICTED: extracellular matrix protein 2 isoform X1 [Capra hircus]
gene23576	C25H16orf89	0.38208	down	PREDICTED: UPF0764 protein C16orf89 homolog [Pantholops hodgsonii]
gene23821	LOC108633851	2.05001	up	PREDICTED: uncharacterized protein LOC105604728 isoform X2 [Ovis aries musimon]
gene14137	LY96	3.07501	up	PREDICTED: lymphocyte antigen 96 isoform X1 [Capra hircus]
[truncated: 719 more rows]
