# Supplementary material for: Exploring differentially expressed genes between anagen and telogen secondary hair follicle stem cells from the Cashmere goat (Capra hircus) by RNA-Seq
Source: PLoS One. 2020 Apr 16;15(4):e0231376. doi: 10.1371/journal.pone.0231376 (PMC7162518; doi:10.1371/journal.pone.0231376)
Supplement: S2 Table — (XLSX) [file pone.0231376.s002.xlsx]

## Sheet: HFSC signature genes 
HFSC signature genes
Gene	ana-SHFSC	tel-SHFSC	FoldChange	FDR	Up/Down	significant
SOX9	110.003	91.7224	1.19931	1.02e-09	up	no
LGR5	0.662921	0.136424	4.85927	0.0026537	up	yes
LHX2	26.9726	9.41325	2.86539	2.03e-45	up	yes
NFATC1	5.67626	0.818544	6.93459	1.43e-21	up	yes
TNC	189.927	361.569	0.525286	7.33e-273	down	no
CXCR4	1.9059	1.36424	1.39704	0.0826606	up	no
TBX1	7.83076	7.09404	1.10385	0.173276	up	no
FGF18	0.124298	0.0454746	2.73334	0.169005	up	no
RUNX1	18.8933	18.5991	1.01581	0.330545	up	no
VDR	96.6622	91.404	1.05753	0.0402769	up	no

## Sheet: cell cycle genes
List of cell cycle genes detected in ana- and tel-SHFSCs RNA-seq data
SHana_normalize	Shtel_normalize	FoldChange	q-value	Up/Down	significant	GeneName	NR:Description
43.1727	20.691	2.08655	1.04584e-41	up	yes	CDT1	protein_coding	PREDICTED: DNA replication factor Cdt1 isoform X3 [Ovis aries musimon]
63.3504	35.834	1.76788	5.80793e-40	up	no	RBL1	protein_coding	PREDICTED: retinoblastoma-like protein 1 isoform X2 [Ovis aries musimon]
33.6847	19.0539	1.76787	6.3385e-22	up	no	AURKB	protein_coding	PREDICTED: aurora kinase B isoform X1 [Capra hircus]
62.3975	35.4247	1.76141	5.78019e-39	up	no	STMN1	protein_coding	PREDICTED: stathmin-like [Tarsius syrichta]
97.8223	56.9797	1.71679	9.22799e-56	up	no	HELLS	protein_coding	PREDICTED: lymphoid-specific helicase isoform X1 [Capra hircus]
193.946	113.05	1.71558	4.73984e-109	up	no	CENPE	protein_coding	PREDICTED: centromere-associated protein E isoform X7 [Ovis aries musimon]
56.1826	34.2424	1.64073	3.25713e-28	up	no	EXO1	protein_coding	PREDICTED: exonuclease 1 [Capra hircus]
112.862	73.9418	1.52637	3.95105e-42	up	no	TRIP13	protein_coding	PREDICTED: pachytene checkpoint protein 2 homolog isoform X2 [Ovis aries musimon]
153.881	101.818	1.51133	1.26665e-54	up	no	BUB1B	protein_coding	Mitotic checkpoint serine/threonine-protein kinase BUB1 beta, partial [Bos mutus]
134.78	89.8124	1.50069	1.34747e-46	up	no	UHRF1	protein_coding	PREDICTED: E3 ubiquitin-protein ligase UHRF1 isoform X1 [Bos taurus]
47.8546	32.2415	1.48425	1.05735e-16	up	no	CHEK1	protein_coding	PREDICTED: serine/threonine-protein kinase Chk1 isoform X3 [Ovis aries]
29.79	20.2362	1.47211	1.34603e-10	up	no	BLM	protein_coding	PREDICTED: Bloom syndrome protein [Capra hircus]
179.693	122.099	1.47169	1.54409e-56	up	no	CENPF	protein_coding	PREDICTED: centromere protein F [Ovis aries]
93.2233	63.619	1.46534	1.95723e-29	up	no	NUSAP1	protein_coding	PREDICTED: nucleolar and spindle-associated protein 1 isoform X1 [Capra hircus]
53.0751	38.9263	1.36348	2.48585e-12	up	no	E2F3	protein_coding	PREDICTED: transcription factor E2F3 isoform X1 [Ovis aries]
48.559	37.1073	1.30861	4.19424e-09	up	no	AURKA	protein_coding	PREDICTED: aurora kinase A [Capra hircus]
100.308	76.7157	1.30753	3.72642e-17	up	no	MCM2	protein_coding	PREDICTED: DNA replication licensing factor MCM2 isoform X2 [Ovis aries musimon]
8.41081	6.50287	1.2934	0.0124572	up	no	PMF1	protein_coding	PREDICTED: polyamine-modulated factor 1 isoform X1 [Ovis aries musimon]
19.8048	15.3704	1.2885	0.000306323	up	no	RFC5	protein_coding	PREDICTED: replication factor C subunit 5 [Capra hircus]
152.223	118.916	1.28009	7.11126e-22	up	no	CCNA2	protein_coding	PREDICTED: cyclin-A2 [Pantholops hodgsonii]
16.4902	13.1422	1.25475	0.00255302	up	no	PSRC1	protein_coding	PREDICTED: proline/serine-rich coiled-coil protein 1 [Capra hircus]
190.673	152.113	1.2535	4.29104e-23	up	no	CCNB1	protein_coding	PREDICTED: G2/mitotic-specific cyclin-B1 [Capra hircus]
187.648	152.113	1.23361	5.4195e-20	up	no	RRM1	protein_coding	PREDICTED: ribonucleoside-diphosphate reductase large subunit [Capra hircus]
40.4382	32.8782	1.22994	2.40886e-05	up	no	RFC4	protein_coding	PREDICTED: replication factor C subunit 4 [Ovis aries]
204.18	169.075	1.20763	6.47447e-18	up	no	PRC1	protein_coding	PREDICTED: protein regulator of cytokinesis 1 isoform X7 [Ovis aries musimon]
18.8518	15.8252	1.19126	0.00983612	up	no	RFC3	protein_coding	replication factor C subunit 3 [Bos taurus]
614.404	518.866	1.18413	1.2629e-41	up	no	RAN	protein_coding	PREDICTED: GTP-binding nuclear protein Ran [Felis catus]
20.6334	17.9625	1.1487	0.0253794	up	no	GSG2	protein_coding	PREDICTED: serine/threonine-protein kinase haspin isoform X2 [Ovis aries musimon]
36.5021	32.0142	1.14019	0.00692708	up	no	CCNB2	protein_coding	PREDICTED: G2/mitotic-specific cyclin-B2 [Capra hircus]
197.551	173.759	1.13692	4.68641e-09	up	no	TOPBP1	protein_coding	PREDICTED: DNA topoisomerase 2-binding protein 1 isoform X1 [Capra hircus]
53.0337	47.8393	1.10858	0.00947324	up	no	RPA2	protein_coding	PREDICTED: replication protein A 32 kDa subunit [Capra hircus]
128.814	117.325	1.09793	0.000405347	up	no	MCM5	protein_coding	PREDICTED: DNA replication licensing factor MCM5 isoform X2 [Ovis aries musimon]
26.6411	26.5117	1.00488	0.361526	up	no	CDCA3	protein_coding	PREDICTED: cell division cycle-associated protein 3 isoform X1 [Ovis aries]
51.0449	55.8883	0.913338	0.0168434	down	no	INCENP	protein_coding	PREDICTED: inner centromere protein isoform X2 [Ovis aries musimon]
390.875	482.122	0.810738	4.68703e-49	down	no	CDKN1A	protein_coding	PREDICTED: cyclin-dependent kinase inhibitor 1 isoform X2 [Ovis aries]
496.777	846.647	0.586758	0	down	no	CCND2	protein_coding	G1/S-specific cyclin-D2 [Bos taurus]
34.9691	105.092	0.332748	1.05218e-184	down	yes	OVOL1	protein_coding	putative transcription factor Ovo-like 1 [Bos taurus]
